# Supplementary material for: Early Biogeography of Otophysi Points to the Neotropics as the Cradle of Characiphysan Fishes
Source: Ecol Evol. 2025 Nov 15;15(11):e72431. doi: 10.1002/ece3.72431 (PMC12619110; doi:10.1002/ece3.72431)
Supplement: Supplementary file 6 — Table S1: The list of gene partitions used here including the number of species included, size of the partitions, sites without gaps, informative sites and variable sites. [file ECE3-15-e72431-s010.xlsx]

## Sheet: Feuil1
Order	Family	Subfamily	Species	Supercontinent	Continent	myh6	Rag1	Rag2	Sh3px3	Mitogenomes	Notes
Characiformes	Acestrorhynchidae		Acestrorhynchus falcatus	Gondwana	South America	HQ289022	HQ289214	HQ289408		PV962426	Assembled from SRA file (SRX6812921) from Melo et al. (2021)
Characiformes	Acestrorhynchidae		Acestrorhynchus falcirostris	Gondwana	South America					PV962427	Assembled from new Illumina paired-end sequencing
Characiformes	Acestrorhynchidae		Acestrorhynchus lacustris	Gondwana	South America	HQ288960	HQ289157	HQ289348
Characiformes	Acestrorhynchidae		Acestrorhynchus microlepis	Gondwana	South America					PV962428	Assembled from new Illumina paired-end sequencing
Characiformes	Acestrorhynchidae		Acestrorhynchus pantaneiro	Gondwana	South America	HQ288998	HQ289192	HQ289385
Characiformes	Acestrorhynchidae		Acestrorhynchus sp 1	Gondwana	South America					PV962429	Assembled from SRA file (SRX6812922) from Melo et al. (2021)
Characiformes	Acestrorhynchidae		Acestrorhynchus sp 2	Gondwana	South America					AP011981	Mined from GenBank
Characiformes	Acestrorhynchidae		Gilbertolus maracaiboensis	Gondwana	South America	HQ289070	HQ289263	HQ289456
Characiformes	Acestrorhynchidae		Gnathocharax steindachneri	Gondwana	South America	HQ289034	AY430211	HQ289421		PV962523	Assembled from SRA file (SRX6812927) from Melo et al. (2021)
Characiformes	Acestrorhynchidae		Heterocharax macrolepis	Gondwana	South America	HQ289032	HQ289225	HQ289419		PV962536	Assembled from SRA file (SRX6812930) from Melo et al. (2021)
Characiformes	Acestrorhynchidae		Hoplocharax goethei	Gondwana	South America					PV962542	Assembled from SRA file (SRX6812928) from Melo et al. (2021)
Characiformes	Acestrorhynchidae		Lonchogenys ilisha	Gondwana	South America					PV962562	Assembled from SRA file (SRX6812925) from Melo et al. (2021)
Characiformes	Acestrorhynchidae		Roestes molossus	Gondwana	South America					PV962630	Assembled from new Illumina paired-end sequencing
Characiformes	Alestidae		Alestes baremoze	Gondwana	Africa	JF801070		AY804029	JF801148
Characiformes	Alestidae		Alestes inferus	Gondwana	Africa	JF801073			JF801151
Characiformes	Alestidae		Alestes liebrechtsii	Gondwana	Africa	JF801072			JF801150	PV962433	Assembled from SRA file (SRX6812771) from Melo et al. (2021)
Characiformes	Alestidae		Alestes macrophthalmus	Gondwana	Africa	JF801071		AY804030	JF801149
Characiformes	Alestidae		Alestopetersius bifasciatus	Gondwana	Africa	JN710423
Characiformes	Alestidae		Alestopetersius caudalis	Gondwana	Africa	JF801062		AY804078	JF801137
Characiformes	Alestidae		Alestopetersius conspectus	Gondwana	Africa	JN710412
Characiformes	Alestidae		Alestopetersius hilgendorfi	Gondwana	Africa	JF801060		AY804114	JF801134
Characiformes	Alestidae		Alestopetersius smykalai	Gondwana	Africa					PV962434	Assembled from new Illumina paired-end sequencing
Characiformes	Alestidae		Alestopetersius tumbensis	Gondwana	Africa	JF801063			JF801138
Characiformes	Alestidae		Bathyaethiops breuseghemi	Gondwana	Africa	JN710419		AY804113
Characiformes	Alestidae		Bathyaethiops caudomaculatus	Gondwana	Africa	JF801098			JF801141
Characiformes	Alestidae		Bathyaethiops greeni	Gondwana	Africa	JF801099			JF801142
Characiformes	Alestidae		Brachypetersius huloti	Gondwana	Africa	JN710414			JN712904
Characiformes	Alestidae		Brachypetersius notospilus	Gondwana	Africa	JN710416
Characiformes	Alestidae		Brycinus bimaculatus	Gondwana	Africa	JF801084			JF801131
Characiformes	Alestidae		Brycinus carolinae	Gondwana	Africa			AY804028
Characiformes	Alestidae		Brycinus comptus	Gondwana	Africa	JF801057			JF801129
Characiformes	Alestidae		Brycinus fwaensis	Gondwana	Africa	JF801083			JF801130
Characiformes	Alestidae		Brycinus grandisquamis	Gondwana	Africa	JF801082			JF801121
Characiformes	Alestidae		Brycinus imberi	Gondwana	Africa	JF801054		AY804036	JF801126
Characiformes	Alestidae		Brycinus kingsleyae	Gondwana	Africa	JF801058		AY804037
Characiformes	Alestidae		Brycinus lateralis	Gondwana	Africa	JF801056		AY804038	JF801128
Characiformes	Alestidae		Brycinus longipinnis	Gondwana	Africa	JF801080	HQ289290	AY804044	JF801111
Characiformes	Alestidae		Brycinus macrolepidotus	Gondwana	Africa	JF801049	JX470039		JF801120
Characiformes	Alestidae		Brycinus nurse	Gondwana	Africa	JF801055		AY804034	JF801127
Characiformes	Alestidae		Brycinus opisthotaenia	Gondwana	Africa	JF801085		AY804042		PV962454	Assembled from SRA file (SRX6812775) from Melo et al. (2021)
Characiformes	Alestidae		Brycinus poptae	Gondwana	Africa	JF801048			JF801118
Characiformes	Alestidae		Brycinus schoutedeni	Gondwana	Africa			AY804050
Characiformes	Alestidae		Brycinus taeniurus	Gondwana	Africa					PV962455	Assembled from SRA file (SRX6812776) from Melo et al. (2021)
Characiformes	Alestidae		Bryconaethiops boulengeri	Gondwana	Africa	JF801053			JF801125
Characiformes	Alestidae		Bryconaethiops microstoma	Gondwana	Africa	JF801050		AY804041	JF801124
Characiformes	Alestidae		Clupeocharax schoutedeni	Gondwana	Africa	JF801042			JF801109
Characiformes	Alestidae		Hemigrammopetersius barnardi	Gondwana	Africa	JF801091		AY804075	JF801110
Characiformes	Alestidae		Hydrocynus brevis	Gondwana	Africa	JF801075		AY804077	JF801153
Characiformes	Alestidae		Hydrocynus forskahlii	Gondwana	Africa	JF801074		AY804082	JF801152
Characiformes	Alestidae		Hydrocynus goliath	Gondwana	Africa	JF801069			JF801147
Characiformes	Alestidae		Hydrocynus vittatus	Gondwana	Africa	JF801076		AY804091	JF801154
Characiformes	Alestidae		Ladigesia roloffi	Gondwana	Africa	JF801101		AY804097		PV962553	Assembled from new Illumina paired-end sequencing
Characiformes	Alestidae		Micralestes acutidens	Gondwana	Africa	JF801044		AY804098	JF801113
Characiformes	Alestidae		Micralestes humilis	Gondwana	Africa	JF801079			JF801160
Characiformes	Alestidae		Micralestes lualabae	Gondwana	Africa	JF801043			JF801112
Characiformes	Alestidae		Micralestes occidentalis	Gondwana	Africa	JF801046		AY804027
Characiformes	Alestidae		Micralestes pabrensis	Gondwana	Africa			AY804063
Characiformes	Alestidae		Micralestes sp	Gondwana	Africa					AP011996	Mined from GenBank
Characiformes	Alestidae		Micralestes stormsi	Gondwana	Africa	JF801045			JF801114
Characiformes	Alestidae		Nannopetersius lamberti	Gondwana	Africa	JF801059			JF801133
Characiformes	Alestidae		Nannopetersius mutambuei	Gondwana	Africa	JF801089			JF801132
Characiformes	Alestidae		Phenacogrammus altus	Gondwana	Africa	JF801088			JF801140
Characiformes	Alestidae		Phenacogrammus ansorgii	Gondwana	Africa	JN710424		AY804099
Characiformes	Alestidae		Phenacogrammus aurantiacus	Gondwana	Africa	JF801065		AY804111	JF801143
Characiformes	Alestidae		Phenacogrammus compressus	Gondwana	Africa	JF801064			JF801139
Characiformes	Alestidae		Phenacogrammus interruptus	Gondwana	Africa	JF801068	FJ197124	AY804102	JF801146	AB054129	Mined from GenBank
Characiformes	Alestidae		Phenacogrammus nigropterus	Gondwana	Africa	JF801061			JF801135
Characiformes	Alestidae		Phenacogrammus polli	Gondwana	Africa	JN712906			JN712905
Characiformes	Alestidae		Phenacogrammus taeniatus	Gondwana	Africa	JF801067			JF801145
Characiformes	Alestidae		Rhabdalestes maunensis	Gondwana	Africa	JF801095		AY804122	JF801116
Characiformes	Alestidae		Rhabdalestes septentrionalis	Gondwana	Africa	JF801094			JF801115
Characiformes	Anostomidae		Abramites hypselonotus	Gondwana	South America					MW541938	Mined from GenBank
Characiformes	Anostomidae		Anostomoides laticeps	Gondwana	South America					PV962438	Assembled from SRA file (SRX6812832) from Melo et al. (2021)
Characiformes	Anostomidae		Anostomus brevior	Gondwana	South America					PV962439	Assembled from SRA file (SRX6812822) from Melo et al. (2021)
Characiformes	Anostomidae		Anostomus ternetzi	Gondwana	South America	HQ289026	HQ289219	HQ289413
Characiformes	Anostomidae		Hypomasticus copelandii	Gondwana	South America					PV962544	Assembled from SRA file (SRX6812825) from Melo et al. (2021)
Characiformes	Anostomidae		Hypomasticus steindachneri	Gondwana	South America					PV962545	Assembled from SRA file (SRX6812826) from Melo et al. (2021)
Characiformes	Anostomidae		Laemolyta proxima	Gondwana	South America					PV962554	Assembled from new Illumina paired-end sequencing
Characiformes	Anostomidae		Laemolyta taeniatus	Gondwana	South America					PV962555	Assembled from new Illumina paired-end sequencing
Characiformes	Anostomidae		Leporinus affinis	Gondwana	South America					AP011998	Mined from GenBank
Characiformes	Anostomidae		Leporinus agassizii	Gondwana	South America					PV962557	Assembled from SRA file (SRX6812831) from Melo et al. (2021)
Characiformes	Anostomidae		Leporinus fasciatus	Gondwana	South America	HQ289030	HQ289223	HQ289417		PV962558	Assembled from new Illumina paired-end sequencing
Characiformes	Anostomidae		Leporinus fridericci	Gondwana	South America					PV962559	Assembled from new Illumina paired-end sequencing
Characiformes	Anostomidae		Leporinus striatus	Gondwana	South America			AY804096		PV962560	Assembled from new Illumina paired-end sequencing
Characiformes	Anostomidae		Megaleporinus elongatus	Gondwana	South America					KU980144	Mined from GenBank
Characiformes	Anostomidae		Megaleporinus obtusidens	Gondwana	South America					KY825191	Mined from GenBank
Characiformes	Anostomidae		Megaleporinus piavussu	Gondwana	South America					KM886569	Mined from GenBank
Characiformes	Anostomidae		Megaleporinus trifaciatus 1	Gondwana	South America					PV962567	Assembled from SRA file (SRX6812828) from Melo et al. (2021)
Characiformes	Anostomidae		Megaleporinus trifaciatus 2	Gondwana	South America					PV962568	Assembled from new Illumina paired-end sequencing
Characiformes	Anostomidae		Pseudanos gracilis	Gondwana	South America					PV962613	Assembled from new Illumina paired-end sequencing
Characiformes	Anostomidae		Pseudanos trimaculatus	Gondwana	South America					PV962614	Assembled from SRA file (SRX6812823) from Melo et al. (2021)
Characiformes	Anostomidae		Pseudanos winterbottomi	Gondwana	South America					PV962615	Assembled from SRA file (SRX6812824) from Melo et al. (2021)
Characiformes	Anostomidae		Rhytiodus argenteofuscus	Gondwana	South America					PV962624	Assembled from new Illumina paired-end sequencing
Characiformes	Anostomidae		Rhytiodus microlepis	Gondwana	South America					PV962625	Assembled from new Illumina paired-end sequencing
Characiformes	Anostomidae		Schizodon fasciatus	Gondwana	South America	HQ288980	HQ289210	HQ289404		PV962633	Assembled from new Illumina paired-end sequencing
Characiformes	Anostomidae		Synaptolaemus latofasciatus	Gondwana	South America					PV962653	Assembled from SRA file (SRX6812821) from Melo et al. (2021)
Characiformes	Bryconidae		Brycon amazonicus	Gondwana	South America	HQ288961	HQ289158	HQ289349
Characiformes	Bryconidae		Brycon falcatus	Gondwana	South America					PV962459	Assembled from SRA file (SRX6812896) from Melo et al. (2021)
Characiformes	Bryconidae		Brycon hilarii	Gondwana	South America			AY804040
Characiformes	Bryconidae		Brycon insignis	Gondwana	South America	HQ288970	HQ289167	HQ289358
Characiformes	Bryconidae		Brycon nattereri	Gondwana	South America					MT428073	Mined from GenBank
Characiformes	Bryconidae		Brycon orbignyanus	Gondwana	South America					KY825192	Mined from GenBank
Characiformes	Bryconidae		Brycon pesu	Gondwana	South America	JX190412	JX190814			PV962460	Assembled from SRA file (SRX6812894) from Melo et al. (2021)
Characiformes	Bryconidae		Chilobrycon deuterodon	Gondwana	South America					PV962484	Assembled from SRA file (SRX6812889) from Melo et al. (2021)
Characiformes	Bryconidae		Henochilus wheatlandii	Gondwana	South America	HQ289044	HQ289237	HQ289431
Characiformes	Bryconidae		Megalobrycon cephalus	Gondwana	South America					PV962458	Assembled from new Illumina paired-end sequencing
Characiformes	Bryconidae		Salminus brasiliensis	Gondwana	South America	HQ289145	HQ289336	HQ289529		KY825190	Mined from GenBank
Characiformes	Bryconidae		Salminus franciscanus	Gondwana	South America	HQ289109	HQ289302	HQ289494
Characiformes	Chalceidae		Chalceus epakros	Gondwana	South America	HQ289050	HQ289243	HQ289436		PV962476	Assembled from SRA file (SRX6812887) from Melo et al. (2021)
Characiformes	Chalceidae		Chalceus erythrurus	Gondwana	South America	JF801078	HQ289201	AY804053	JF801159
Characiformes	Chalceidae		Chalceus macrolepidotus	Gondwana	South America	JF801039	EU409607	AY804060	JF801103	AB054130	Mined from GenBank
Characiformes	Characidae	Aphyocharacinae	Aphyocharacidium bolivianum	Gondwana	South America	HQ289132	HQ289325	HQ289517
Characiformes	Characidae	Aphyocharacinae	Aphyocharacidium sp	Gondwana	South America					PV962441	Assembled from SRA file (SRX6812741) from Melo et al. (2021)
Characiformes	Characidae	Aphyocharacinae	Aphyocharax alburnus	Gondwana	South America	HQ288952	HQ289149	HQ289340		PV962442	Assembled from new Illumina paired-end sequencing
Characiformes	Characidae	Aphyocharacinae	Aphyocharax anisitsi	Gondwana	South America	HQ289002	JQ820049	HQ289389
Characiformes	Characidae	Aphyocharacinae	Aphyocharax dentatus	Gondwana	South America	JQ820069	JQ820048	JQ820036
Characiformes	Characidae	Aphyocharacinae	Aphyocharax nattereri	Gondwana	South America	JQ820058	JQ820043	JQ820030
Characiformes	Characidae	Aphyocharacinae	Aphyocharax pusillus	Gondwana	South America	HQ289011	JQ820053	HQ289397		PV962443	Assembled from SRA file (SRX6812745) from Melo et al. (2021)
Characiformes	Characidae	Aphyocharacinae	Aphyocharax rathbuni	Gondwana	South America	JQ820062	JQ820051	JQ820032		MT185594	Mined from GenBank
Characiformes	Characidae	Aphyocharacinae	Leptagoniates steindachneri	Gondwana	South America	HQ289021	HQ289213	HQ289407		PV962561	Assembled from SRA file (SRX6812743) from Melo et al. (2021)
Characiformes	Characidae	Aphyocharacinae	Paragoniates alburnus	Gondwana	South America	HQ289134	HQ289326	HQ289519		PV962592	Assembled from SRA file (SRX6812742) from Melo et al. (2021)
Characiformes	Characidae	Aphyocharacinae	Phenagoniates macrolepis	Gondwana	South America	HQ289099	HQ289292	HQ289484
Characiformes	Characidae	Aphyocharacinae	Prionobrama filigera	Gondwana	South America	JQ820060	JQ820045	JQ820028		MT185593	Mined from GenBank
Characiformes	Characidae	Aphyocharacinae	Prionobrama paraguayensis	Gondwana	South America	HQ288982	JQ820046	HQ289369		PV962601	Assembled from SRA file (SRX6812748) from Melo et al. (2021)
Characiformes	Characidae	Aphyocharacinae	Xenagoniates bondi	Gondwana	South America	HQ288984		HQ289371
Characiformes	Characidae	Characinae	Acanthocharax microlepis	Gondwana	South America					PV962424	Assembled from new Illumina paired-end sequencing
Characiformes	Characidae	Characinae	Acestrocephalus sardina	Gondwana	South America	HQ289081	HQ289274	HQ289467		PV962425	Assembled from SRA file (SRX6812734) from Melo et al. (2021)
Characiformes	Characidae	Characinae	Charax gibbosus	Gondwana	South America					PV962480	Assembled from new Illumina paired-end sequencing
Characiformes	Characidae	Characinae	Charax leticiae	Gondwana	South America	HQ288954	HQ289151	GQ339506
Characiformes	Characidae	Characinae	Charax metae	Gondwana	South America					PV962481	Assembled from SRA file (SRX6812739) from Melo et al. (2021)
Characiformes	Characidae	Characinae	Charax pauciradiatus	Gondwana	South America					PV962665	Assembled from new Illumina paired-end sequencing
Characiformes	Characidae	Characinae	Charax tectifer	Gondwana	South America					PV962482	Assembled from new Illumina paired-end sequencing
Characiformes	Characidae	Characinae	Cynopotamus kincaidi	Gondwana	South America	HQ288981	HQ289178	HQ289368
Characiformes	Characidae	Characinae	Cynopotamus venezuelae	Gondwana	South America	HQ289068	HQ289261	HQ289454
Characiformes	Characidae	Characinae	Galeocharax gulo	Gondwana	South America					PV962520	Assembled from new Illumina paired-end sequencing
Characiformes	Characidae	Characinae	Galeocharax knerii	Gondwana	South America			FJ749115
Characiformes	Characidae	Characinae	Microschemobrycon casiquiare	Gondwana	South America	HQ289117	HQ289310	HQ289502
Characiformes	Characidae	Characinae	Phenacogaster calverti	Gondwana	South America	HQ289056	HQ289249	HQ289442
Characiformes	Characidae	Characinae	Phenacogaster pectinata	Gondwana	South America					PV962596	Assembled from SRA file (SRX6812732) from Melo et al. (2021)
Characiformes	Characidae	Characinae	Roeboides affinis	Gondwana	South America					PV962626	Assembled from new Illumina paired-end sequencing
Characiformes	Characidae	Characinae	Roeboides biserialis	Gondwana	South America					PV962627	Assembled from new Illumina paired-end sequencing
Characiformes	Characidae	Characinae	Roeboides bouchellei	Gondwana	South America		FJ439460
Characiformes	Characidae	Characinae	Roeboides guatemalensis	Gondwana	South America	HQ288977	HQ289174	HQ289364
Characiformes	Characidae	Characinae	Roeboides myersii	Gondwana	South America					PV962628	Assembled from new Illumina paired-end sequencing
Characiformes	Characidae	Characinae	Roeboides xenodon	Gondwana	South America					PV962629	Assembled from SRA file (SRX6812735) from Melo et al. (2021)
Characiformes	Characidae	Cheirodontinae	Acinocheirodon melanogramma	Gondwana	South America	HQ289111	HQ289304	HQ289496
Characiformes	Characidae	Cheirodontinae	Aphyocheirodon hemigrammus	Gondwana	South America	HQ289121	KC196366	HQ289506
Characiformes	Characidae	Cheirodontinae	Cheirodon australe	Gondwana	South America	KC189577	KC196354	KC196394
Characiformes	Characidae	Cheirodontinae	Cheirodon ibicuhiensis	Gondwana	South America	HQ289043	HQ289236	HQ289430
Characiformes	Characidae	Cheirodontinae	Cheirodon interruptus	Gondwana	South America	KC189579	KC196356	KC196396
Characiformes	Characidae	Cheirodontinae	Cheirodon kiliani	Gondwana	South America	KC189574	KC196351	KC196391
Characiformes	Characidae	Cheirodontinae	Cheirodontops geayi	Gondwana	South America					PV962483	Assembled from SRA file (SRX6812764) from Melo et al. (2021)
Characiformes	Characidae	Cheirodontinae	Compsura gorgonae	Gondwana	South America	KC189571	KC196348	KC196388
Characiformes	Characidae	Cheirodontinae	Compsura heterura	Gondwana	South America	KC189605	HQ289234	HQ289428		PV962486	Assembled from SRA file (SRX6812761) from Melo et al. (2021)
Characiformes	Characidae	Cheirodontinae	Heterocheirodon yatai	Gondwana	South America	HQ289039	HQ289232	HQ289426		PV962537	Assembled from SRA file (SRX6812753) from Melo et al. (2021)
Characiformes	Characidae	Cheirodontinae	Kolpotocheirodon figueiredoi	Gondwana	South America	KC189591	KC196368
Characiformes	Characidae	Cheirodontinae	Kolpotocheirodon theloura	Gondwana	South America	HQ289045	HQ289238	HQ289432		PV962552	Assembled from SRA file (SRX6812763) from Melo et al. (2021)
Characiformes	Characidae	Cheirodontinae	Macropsobrycon uruguayanae	Gondwana	South America	HQ289064	HQ289257	HQ289450		PV962564	Assembled from SRA file (SRX6812754) from Melo et al. (2021)
Characiformes	Characidae	Cheirodontinae	Macropsobrycon xinguensis	Gondwana	South America	KC189607	KC196384	KC196420
Characiformes	Characidae	Cheirodontinae	Nanocheirodon insignis	Gondwana	South America	HQ289058	HQ289251	HQ289444
Characiformes	Characidae	Cheirodontinae	Odontostilbe dialeptura	Gondwana	South America	KC189583	KC196360	KC196400
Characiformes	Characidae	Cheirodontinae	Odontostilbe ecuadorensis	Gondwana	South America	KC189602	KC196379	KC196415
Characiformes	Characidae	Cheirodontinae	Odontostilbe fugitiva	Gondwana	South America	KC189599	KC196376	KC196412		PV962588	Assembled from SRA file (SRX6812760) from Melo et al. (2021)
Characiformes	Characidae	Cheirodontinae	Odontostilbe mitoptera	Gondwana	South America	KC189582	KC196359	KC196399
Characiformes	Characidae	Cheirodontinae	Odontostilbe paraguayensis	Gondwana	South America	KC189603	KC196380	KC196416
Characiformes	Characidae	Cheirodontinae	Odontostilbe pequira	Gondwana	South America	KC189586	KC196362	KC196402
Characiformes	Characidae	Cheirodontinae	Odontostilbe pulchra	Gondwana	South America	KC189601	KC196378	KC196414
Characiformes	Characidae	Cheirodontinae	Odontostilbe sp	Gondwana	South America					PV962589	Assembled from new Illumina paired-end sequencing
Characiformes	Characidae	Cheirodontinae	Odontostilbe splendida	Gondwana	South America	KC189600	KC196377	KC196413
Characiformes	Characidae	Cheirodontinae	Odontostilbe stenodon	Gondwana	South America	KC189581	KC196358	KC196398
Characiformes	Characidae	Cheirodontinae	Prodontocharax melanotus	Gondwana	South America	HQ288949	HQ289146	HQ289337		PV962605	Assembled from new Illumina paired-end sequencing
Characiformes	Characidae	Cheirodontinae	Protocheirodon pi 1	Gondwana	South America	JQ820056	JQ820041	JQ820026
Characiformes	Characidae	Cheirodontinae	Protocheirodon pi 2	Gondwana	South America					PV962606	Assembled from SRA file (SRX6812750) from Melo et al. (2021)
Characiformes	Characidae	Cheirodontinae	Pseudocheirodon arnoldi	Gondwana	South America	HQ289138	HQ289329	HQ289522
Characiformes	Characidae	Cheirodontinae	Pseudocheirodon terrabae	Gondwana	South America	KC189570	KC196347	KC196387
Characiformes	Characidae	Cheirodontinae	Saccoderma melanostigma	Gondwana	South America	HQ289057	HQ289250	HQ289443
Characiformes	Characidae	Cheirodontinae	Serrapinnus calliurus	Gondwana	South America	KC189598	HQ289195	KC196411
Characiformes	Characidae	Cheirodontinae	Serrapinnus heterodon	Gondwana	South America	KC189593	KC196370	KC196406
Characiformes	Characidae	Cheirodontinae	Serrapinnus kriegi	Gondwana	South America	KC189597	KC196374	KC196410
Characiformes	Characidae	Cheirodontinae	Serrapinnus microdon	Gondwana	South America	KC189592	KC196369	KC196405
Characiformes	Characidae	Cheirodontinae	Serrapinnus notomelas	Gondwana	South America	KC189595	KC196373	KC196407
Characiformes	Characidae	Cheirodontinae	Serrapinnus piaba	Gondwana	South America	HQ289124	HQ289317	HQ289509
Characiformes	Characidae	Exodontidae	Exodon paradoxus	Gondwana	South America	HQ289016	HQ289208	AY804072		PV962519	Assembled from SRA file (SRX6812723) from Melo et al. (2021)
Characiformes	Characidae	Exodontidae	Roeboexodon guyanensis	Gondwana	South America	HQ289054	HQ289247	HQ289440
Characiformes	Characidae	incertae sedis	Psellogrammus kennedyi	Gondwana	South America	HQ289073	HQ289266	HQ289459
Characiformes	Characidae	incertae sedis	Schultzites sp	Gondwana	South America					PV962634	Assembled from SRA file (SRX6812993) from Melo et al. (2021)
Characiformes	Characidae	Spintherobolinae	Amazonspinther dalmata	Gondwana	South America	KC189568	KC196345	KC196385
Characiformes	Characidae	Spintherobolinae	Spintherobolus ankoseion	Gondwana	South America	HQ289040	HQ289233	HQ289427
Characiformes	Characidae	Spintherobolinae	Spintherobolus broccae	Gondwana	South America	HQ289004	HQ289198	HQ289391
Characiformes	Characidae	Spintherobolinae	Spintherobolus leptoura	Gondwana	South America	HQ289101	HQ289294	HQ289486
Characiformes	Characidae	Spintherobolinae	Spintherobolus papilliferus	Gondwana	South America					PV962645	Assembled from SRA file (SRX6812932) from Melo et al. (2021)
Characiformes	Characidae	Stethaprioninae	Aphyodite grammica	Gondwana	South America	HQ289129	HQ289322	HQ289514		PV962529	Assembled from SRA file (SRX6812966) from Melo et al. (2021)
Characiformes	Characidae	Stethaprioninae	Astyanacinus moorii	Gondwana	South America	HQ289061	HQ289254	HQ289447
Characiformes	Characidae	Stethaprioninae	Astyanax aeneus	Gondwana	South America	HQ289126	FJ439463	HQ289511		BK013055	Mined from GenBank
Characiformes	Characidae	Stethaprioninae	Astyanax altiparanae	Gondwana	South America					MT428072	Mined from GenBank
Characiformes	Characidae	Stethaprioninae	Astyanax bimaculatus	Gondwana	South America			AY804025		PV962444	Assembled from new Illumina paired-end sequencing
Characiformes	Characidae	Stethaprioninae	Astyanax cremnobates	Gondwana	South America			FJ749090
Characiformes	Characidae	Stethaprioninae	Astyanax hubbsi	Gondwana	South America		FJ439471
Characiformes	Characidae	Stethaprioninae	Astyanax jordani	Gondwana	South America	HQ289036	HQ289229	HQ289423
Characiformes	Characidae	Stethaprioninae	Astyanax lacustris	Gondwana	South America					MT428067	Mined from GenBank
Characiformes	Characidae	Stethaprioninae	Astyanax maximus	Gondwana	South America					PV962445	Assembled from new Illumina paired-end sequencing
Characiformes	Characidae	Stethaprioninae	Astyanax mexicanus	Gondwana	South America	HQ289125	FJ439500	HQ289510		AP011982	Mined from GenBank
Characiformes	Characidae	Stethaprioninae	Astyanax nasutus	Gondwana	South America		FJ439491
Characiformes	Characidae	Stethaprioninae	Astyanax nicaraguensis	Gondwana	South America		FJ439478
Characiformes	Characidae	Stethaprioninae	Astyanax sp	Gondwana	South America		FJ439476			MT428068	Mined from GenBank
Characiformes	Characidae	Stethaprioninae	Bario steindachneri	Gondwana	South America	HQ289028	HQ289221	HQ289415		PV962450	Assembled from SRA file (SRX6813006) from Melo et al. (2021)
Characiformes	Characidae	Stethaprioninae	Brachychalcinus copei	Gondwana	South America	HQ289143	HQ289334	HQ289527
Characiformes	Characidae	Stethaprioninae	Brachychalcinus retrospina	Gondwana	South America					PV962456	Assembled from SRA file (SRX6812981) from Melo et al. (2021)
Characiformes	Characidae	Stethaprioninae	Bramocharax baileyi	Gondwana	South America	HQ289128	HQ289321	HQ289513
Characiformes	Characidae	Stethaprioninae	Bramocharax caballeroi	Gondwana	South America	HQ289127	HQ289320	HQ289512
Characiformes	Characidae	Stethaprioninae	Brittanichthys axelrodi	Gondwana	South America					PV962457	Assembled from SRA file (SRX6812950) from Melo et al. (2021)
Characiformes	Characidae	Stethaprioninae	Bryconella pallidifrons	Gondwana	South America	HQ289038	HQ289231	HQ289425		PV962463	Assembled from SRA file (SRX6813003) from Melo et al. (2021)
Characiformes	Characidae	Stethaprioninae	Carlana eigenmanni	Gondwana	South America	HQ288986	HQ289182	HQ289373
Characiformes	Characidae	Stethaprioninae	Coptobrycon bilineatus	Gondwana	South America	HQ289078	HQ289271	HQ289464
Characiformes	Characidae	Stethaprioninae	Ctenobrycon hauxwellianus	Gondwana	South America	HQ289020	HQ289212	FJ749116
Characiformes	Characidae	Stethaprioninae	Ctenobrycon spilurus 1	Gondwana	South America					PV962493	Assembled from new Illumina paired-end sequencing
Characiformes	Characidae	Stethaprioninae	Ctenobrycon spilurus 2	Gondwana	South America					PV962494	Assembled from SRA file (SRX6813017) from Melo et al. (2021)
Characiformes	Characidae	Stethaprioninae	Deuterodon giton	Gondwana	South America					MF805815	Mined from GenBank
Characiformes	Characidae	Stethaprioninae	Deuterodon iguape	Gondwana	South America	HQ289074	HQ289267	HQ289460		PV962511	Assembled from SRA file (SRX6812942) from Melo et al. (2021)
Characiformes	Characidae	Stethaprioninae	Erythrocharax altipinnis	Gondwana	South America	JX570763		JX570764		PV962518	Assembled from SRA file (SRX6812989) from Melo et al. (2021)
Characiformes	Characidae	Stethaprioninae	Grundulus bogotensis	Gondwana	South America					KM677190	Mined from GenBank
Characiformes	Characidae	Stethaprioninae	Gymnocorymbus ternetzi	Gondwana	South America	HQ288997	HQ289191	FJ749101		MZ363625	Mined from GenBank
Characiformes	Characidae	Stethaprioninae	Gymnocorymbus thayeri	Gondwana	South America					PV962524	Assembled from SRA file (SRX6812962) from Melo et al. (2021)
Characiformes	Characidae	Stethaprioninae	Hasemania crenuchoides	Gondwana	South America	HQ289084	HQ289277	HQ289470
Characiformes	Characidae	Stethaprioninae	Hasemania hanseni	Gondwana	South America					PV962525	Assembled from SRA file (SRX6812955) from Melo et al. (2021)
Characiformes	Characidae	Stethaprioninae	Hasemania nana	Gondwana	South America			FJ749104		AB861475	Mined from GenBank
Characiformes	Characidae	Stethaprioninae	Hemigrammus bleheri	Gondwana	South America			AY804076
Characiformes	Characidae	Stethaprioninae	Hemigrammus boesemani	Gondwana	South America					PV962528	Assembled from SRA file (SRX6812960) from Melo et al. (2021)
Characiformes	Characidae	Stethaprioninae	Hemigrammus erythrozonus	Gondwana	South America	JF801086		AY804081	JF801157	MT484070	Mined from GenBank
Characiformes	Characidae	Stethaprioninae	Hemigrammus levis	Gondwana	South America					PV962530	Assembled from SRA file (SRX6812996) from Melo et al. (2021)
Characiformes	Characidae	Stethaprioninae	Hemigrammus marginatus	Gondwana	South America	HQ289066	HQ289259	HQ289452
Characiformes	Characidae	Stethaprioninae	Hemigrammus rodwayi	Gondwana	South America			AY804089
Characiformes	Characidae	Stethaprioninae	Hemigrammus schmardae	Gondwana	South America					PV962531	Assembled from SRA file (SRX6812957) from Melo et al. (2021)
Characiformes	Characidae	Stethaprioninae	Hemigrammus ulreyi	Gondwana	South America	HQ289102	HQ289295	HQ289487
Characiformes	Characidae	Stethaprioninae	Hemigrammus unilineatus	Gondwana	South America					PV962532	Assembled from SRA file (SRX6812965) from Melo et al. (2021)
Characiformes	Characidae	Stethaprioninae	Hollandichthys multifasciatus	Gondwana	South America	HQ289142	HQ289333	HQ289526		PV962538	Assembled from SRA file (SRX6813000) from Melo et al. (2021)
Characiformes	Characidae	Stethaprioninae	Hyphessobrycon amandae	Gondwana	South America					MT484069	Mined from GenBank
Characiformes	Characidae	Stethaprioninae	Hyphessobrycon anisitsi	Gondwana	South America			FJ749086
Characiformes	Characidae	Stethaprioninae	Hyphessobrycon copelandi	Gondwana	South America					PV962566	Assembled from SRA file (SRX6812945) from Melo et al. (2021)
Characiformes	Characidae	Stethaprioninae	Hyphessobrycon elachys	Gondwana	South America					MW315747	Mined from GenBank
Characiformes	Characidae	Stethaprioninae	Hyphessobrycon eques	Gondwana	South America	HQ289103	HQ289296	AY804080
Characiformes	Characidae	Stethaprioninae	Hyphessobrycon erythrostigma	Gondwana	South America			FJ749098
Characiformes	Characidae	Stethaprioninae	Hyphessobrycon flammeus	Gondwana	South America					MW315748	Mined from GenBank
Characiformes	Characidae	Stethaprioninae	Hyphessobrycon herbertaxelrodi	Gondwana	South America			FJ749097		MT769327	Mined from GenBank
Characiformes	Characidae	Stethaprioninae	Hyphessobrycon megalopterus	Gondwana	South America	HQ289105	HQ289298	FJ749100		MT185596	Mined from GenBank
Characiformes	Characidae	Stethaprioninae	Hyphessobrycon pulchripinnis	Gondwana	South America					MW315750	Mined from GenBank
Characiformes	Characidae	Stethaprioninae	Hyphessobrycon reticulatus	Gondwana	South America	HQ289144	HQ289335	HQ289528
Characiformes	Characidae	Stethaprioninae	Hyphessobrycon roseus	Gondwana	South America					MW315749	Mined from GenBank
Characiformes	Characidae	Stethaprioninae	Hyphessobrycon sp	Gondwana	South America					PV962543	Assembled from SRA file (SRX6812988) from Melo et al. (2021)
Characiformes	Characidae	Stethaprioninae	Hyphessobrycon sweglesi	Gondwana	South America					MW315751	Mined from GenBank
Characiformes	Characidae	Stethaprioninae	Inpaichthys kerri	Gondwana	South America	HQ289035	HQ289228	AY804093		MW342758	Mined from GenBank
Characiformes	Characidae	Stethaprioninae	Jupiaba anteroides	Gondwana	South America	HQ289089	HQ289282	HQ289475
Characiformes	Characidae	Stethaprioninae	Jupiaba ocellata	Gondwana	South America					PV962547	Assembled from SRA file (SRX6812987) from Melo et al. (2021)
Characiformes	Characidae	Stethaprioninae	Jupiaba polylepis	Gondwana	South America			FJ749124		PV962548	Assembled from SRA file (SRX6812986) from Melo et al. (2021)
Characiformes	Characidae	Stethaprioninae	Jupiaba zonata	Gondwana	South America					PV962549	Assembled from SRA file (SRX6812952) from Melo et al. (2021)
Characiformes	Characidae	Stethaprioninae	Moenkhausia chrysargyrea	Gondwana	South America					PV962575	Assembled from SRA file (SRX6812971) from Melo et al. (2021)
Characiformes	Characidae	Stethaprioninae	Moenkhausia comma	Gondwana	South America					PV962576	Assembled from SRA file (SRX6812967) from Melo et al. (2021)
Characiformes	Characidae	Stethaprioninae	Moenkhausia costae	Gondwana	South America					MW366831	Mined from GenBank
Characiformes	Characidae	Stethaprioninae	Moenkhausia gracilima	Gondwana	South America					PV962577	Assembled from SRA file (SRX6812995) from Melo et al. (2021)
Characiformes	Characidae	Stethaprioninae	Moenkhausia oligolepis	Gondwana	South America					PV962449	Assembled from SRA file (SRX6813007) from Melo et al. (2021)
Characiformes	Characidae	Stethaprioninae	Moenkhausia sanctaefilomenae	Gondwana	South America			FJ749099		MW407181	Mined from GenBank
Characiformes	Characidae	Stethaprioninae	Moenkhausia surinamensis	Gondwana	South America					PV962578	Assembled from SRA file (SRX6812954) from Melo et al. (2021)
Characiformes	Characidae	Stethaprioninae	Moenkhausia xinguensis	Gondwana	South America	HQ289062	HQ289255	HQ289448
Characiformes	Characidae	Stethaprioninae	Myxiops aphos	Gondwana	South America	HQ289082	HQ289275	HQ289468
Characiformes	Characidae	Stethaprioninae	Nematobrycon palmeri	Gondwana	South America	HQ289075	HQ289268	FJ749103		MN861079	Mined from GenBank
Characiformes	Characidae	Stethaprioninae	Nematocharax venustus	Gondwana	South America	HQ289114	HQ289307	HQ289499		PV962587	Assembled from SRA file (SRX6812956) from Melo et al. (2021)
Characiformes	Characidae	Stethaprioninae	Oligosarcus argenteus	Gondwana	South America					MF805814	Mined from GenBank
Characiformes	Characidae	Stethaprioninae	Oligosarcus hepsetus	Gondwana	South America	HQ288969	HQ289166	HQ289357
Characiformes	Characidae	Stethaprioninae	Oligosarcus paranensis	Gondwana	South America	HQ289005	HQ289199	HQ289392
Characiformes	Characidae	Stethaprioninae	Orthospinus franciscensis	Gondwana	South America	HQ289112	HQ289305	HQ289497		PV962590	Assembled from SRA file (SRX6812977) from Melo et al. (2021)
Characiformes	Characidae	Stethaprioninae	Paracheirodon axelrodi	Gondwana	South America	HQ289031	HQ289224	FJ749102		AB898197	Mined from GenBank
Characiformes	Characidae	Stethaprioninae	Paracheirodon innesi	Gondwana	South America			FJ749096		KT783482	Mined from GenBank
Characiformes	Characidae	Stethaprioninae	Parecbasis cyclolepis	Gondwana	South America	HQ289130	HQ289323	HQ289515
Characiformes	Characidae	Stethaprioninae	Poptella brevispina	Gondwana	South America					PV962599	Assembled from SRA file (SRX6812974) from Melo et al. (2021)
Characiformes	Characidae	Stethaprioninae	Poptella compressa	Gondwana	South America			FJ749094
Characiformes	Characidae	Stethaprioninae	Poptella paraguayensis	Gondwana	South America	HQ288996	HQ289190	HQ289383
Characiformes	Characidae	Stethaprioninae	Pristella maxillaris	Gondwana	South America	HQ288965	HQ289162	FJ749087		MZ488446	Mined from GenBank
Characiformes	Characidae	Stethaprioninae	Probolodus heterostomus	Gondwana	South America	HQ289065	HQ289258	HQ289451
Characiformes	Characidae	Stethaprioninae	Psalidodon fasciatus 1	Gondwana	South America					MT428071	Mined from GenBank
Characiformes	Characidae	Stethaprioninae	Psalidodon fasciatus 2	Gondwana	South America					PV962607	Assembled from new Illumina paired-end sequencing
Characiformes	Characidae	Stethaprioninae	Psalidodon paranae	Gondwana	South America					KX609386	Mined from GenBank
Characiformes	Characidae	Stethaprioninae	Psalidodon rivularis	Gondwana	South America					MT428070	Mined from GenBank
Characiformes	Characidae	Stethaprioninae	Rachoviscus crassiceps	Gondwana	South America	HQ289079	HQ289272	FJ749107		PV962622	Assembled from SRA file (SRX6812999) from Melo et al. (2021)
Characiformes	Characidae	Stethaprioninae	Rachoviscus graciliceps	Gondwana	South America			FJ749106
Characiformes	Characidae	Stethaprioninae	Stethaprion erythrops	Gondwana	South America	HQ289015	HQ289207	HQ289401
Characiformes	Characidae	Stethaprioninae	Stygichthys typhlops	Gondwana	South America	HQ289115	HQ289308	HQ289500		PV962652	Assembled from SRA file (SRX6812938) from Melo et al. (2021)
Characiformes	Characidae	Stethaprioninae	Thayeria boehlkei	Gondwana	South America			FJ749105		MW366638	Mined from GenBank
Characiformes	Characidae	Stethaprioninae	Thayeria obliqua	Gondwana	South America	HQ289053	HQ289246	HQ289439		PV962656	Assembled from SRA file (SRX6813001) from Melo et al. (2021)
Characiformes	Characidae	Stethaprioninae	Thayeria sp	Gondwana	South America					PV962655	Assembled from new Illumina paired-end sequencing
Characiformes	Characidae	Stethaprioninae	Tucanoichthys tucano	Gondwana	South America					PV962661	Assembled from SRA file (SRX6812983) from Melo et al. (2021)
Characiformes	Characidae	Stevardiinae	Acrobrycon ipanquianus	Gondwana	South America					PV962430	Assembled from new Illumina paired-end sequencing
Characiformes	Characidae	Stevardiinae	Attonitus ephimeros	Gondwana	South America					PV962446	Assembled from new Illumina paired-end sequencing
Characiformes	Characidae	Stevardiinae	Attonitus sp	Gondwana	South America					PV962447	Assembled from new Illumina paired-end sequencing
Characiformes	Characidae	Stevardiinae	Aulixidens eugeniae	Gondwana	South America					PV962448	Assembled from SRA file (SRX6812716) from Melo et al. (2021)
Characiformes	Characidae	Stevardiinae	Boehlkea fredcochui	Gondwana	South America					PV962452	Assembled from SRA file (SRX6812719) from Melo et al. (2021)
Characiformes	Characidae	Stevardiinae	Bryconadenos tanaothoros	Gondwana	South America			FJ749089
Characiformes	Characidae	Stevardiinae	Bryconamericus diaphanus	Gondwana	South America			AY804048
Characiformes	Characidae	Stevardiinae	Bryconamericus emperador	Gondwana	South America	HQ288976	HQ289173	HQ289363
Characiformes	Characidae	Stevardiinae	Bryconamericus exodon	Gondwana	South America	HQ289088	HQ289281	HQ289474		PV962461	Assembled from SRA file (SRX6813051) from Melo et al. (2021)
Characiformes	Characidae	Stevardiinae	Bryconamericus iheringii	Gondwana	South America			FJ749114
Characiformes	Characidae	Stevardiinae	Bryconamericus lethostigmus	Gondwana	South America					PV962462	Assembled from SRA file (SRX6813055) from Melo et al. (2021)
Characiformes	Characidae	Stevardiinae	Bryconamericus patriciae	Gondwana	South America			FJ749111
Characiformes	Characidae	Stevardiinae	Bryconamericus stramineus	Gondwana	South America			FJ749109
Characiformes	Characidae	Stevardiinae	Caiapobrycon tucurui	Gondwana	South America					PV962471	Assembled from SRA file (SRX6813047) from Melo et al. (2021)
Characiformes	Characidae	Stevardiinae	Ceratobranchia delotaenia	Gondwana	South America					PV962474	Assembled from SRA file (SRX6812715) from Melo et al. (2021)
Characiformes	Characidae	Stevardiinae	Ceratobranchia sp	Gondwana	South America					PV962475	Assembled from new Illumina paired-end sequencing
Characiformes	Characidae	Stevardiinae	Corynopoma riisei	Gondwana	South America			FJ749095
Characiformes	Characidae	Stevardiinae	Creagrutus ignotus	Gondwana	South America			FJ749123
Characiformes	Characidae	Stevardiinae	Creagrutus manu	Gondwana	South America					PV962490	Assembled from new Illumina paired-end sequencing
Characiformes	Characidae	Stevardiinae	Creagrutus peruanus	Gondwana	South America	HQ288989	HQ289184	HQ289376
Characiformes	Characidae	Stevardiinae	Creagrutus sp	Gondwana	South America					PV962491	Assembled from new Illumina paired-end sequencing
Characiformes	Characidae	Stevardiinae	Creagrutus yanatili	Gondwana	South America					PV962492	Assembled from new Illumina paired-end sequencing
Characiformes	Characidae	Stevardiinae	Cyanocharax alegretensis	Gondwana	South America			FJ749117
Characiformes	Characidae	Stevardiinae	Cyanocharax itaimbe	Gondwana	South America			FJ749110
Characiformes	Characidae	Stevardiinae	Cyanocharax uruguayensis	Gondwana	South America			FJ749108
Characiformes	Characidae	Stevardiinae	Cyanogaster noctivaga	Gondwana	South America					PV962504	Assembled from SRA file (SRX6812740) from Melo et al. (2021)
Characiformes	Characidae	Stevardiinae	Diapoma alburnum	Gondwana	South America					PV962512	Assembled from SRA file (SRX6813054) from Melo et al. (2021)
Characiformes	Characidae	Stevardiinae	Diapoma alburnus	Gondwana	South America	HQ289042	HQ289235	HQ289429
Characiformes	Characidae	Stevardiinae	Diapoma speculiferum	Gondwana	South America			FJ749113
Characiformes	Characidae	Stevardiinae	Diapoma terofali	Gondwana	South America			FJ749118
Characiformes	Characidae	Stevardiinae	Eretmobrycon emperador	Gondwana	South America					PV962516	Assembled from SRA file (SRX6813027) from Melo et al. (2021)
Characiformes	Characidae	Stevardiinae	Gephyrocharax atracaudatus	Gondwana	South America	HQ288975	HQ289172	HQ289362
Characiformes	Characidae	Stevardiinae	Glandulocauda caerulea	Gondwana	South America					PV962522	Assembled from SRA file (SRX6813030) from Melo et al. (2021)
Characiformes	Characidae	Stevardiinae	Glandulocauda melanopleura	Gondwana	South America	HQ289029	HQ289222	HQ289416
Characiformes	Characidae	Stevardiinae	Hemibrycon beni	Gondwana	South America			AY804079
Characiformes	Characidae	Stevardiinae	Hemibrycon inambari	Gondwana	South America					PV962526	Assembled from new Illumina paired-end sequencing
Characiformes	Characidae	Stevardiinae	Hemibrycon jelskii	Gondwana	South America					PV962527	Assembled from new Illumina paired-end sequencing
Characiformes	Characidae	Stevardiinae	Hemibrycon taeniurus	Gondwana	South America	HQ289077	HQ289270	HQ289463
Characiformes	Characidae	Stevardiinae	Hypobrycon maromba	Gondwana	South America	HQ289083	HQ289276	HQ289469
Characiformes	Characidae	Stevardiinae	Knodus hypopterus	Gondwana	South America					PV962550	Assembled from new Illumina paired-end sequencing
Characiformes	Characidae	Stevardiinae	Knodus meridae	Gondwana	South America	HQ288967	HQ289164	HQ289355
Characiformes	Characidae	Stevardiinae	Knodus tanaothoros	Gondwana	South America					PV962551	Assembled from SRA file (SRX6812718) from Melo et al. (2021)
Characiformes	Characidae	Stevardiinae	Lepidocharax burnsi	Gondwana	South America					PV962556	Assembled from SRA file (SRX6813045) from Melo et al. (2021)
Characiformes	Characidae	Stevardiinae	Lophiobrycon weitzmani	Gondwana	South America	HQ289119	HQ289312	HQ289504		PV962563	Assembled from SRA file (SRX6813031) from Melo et al. (2021)
Characiformes	Characidae	Stevardiinae	Markiana nigripinnis	Gondwana	South America	HQ289140	HQ289331	HQ289524		PV962565	Assembled from new Illumina paired-end sequencing
Characiformes	Characidae	Stevardiinae	Mimagoniates inequalis	Gondwana	South America	HQ288992	HQ289186	HQ289379
Characiformes	Characidae	Stevardiinae	Mimagoniates lateralis	Gondwana	South America			AY804101
Characiformes	Characidae	Stevardiinae	Mimagoniates microlepis	Gondwana	South America	HQ288950	HQ289147	HQ289338		PV962574	Assembled from SRA file (SRX6813032) from Melo et al. (2021)
Characiformes	Characidae	Stevardiinae	Odontostoechus lethostigmus	Gondwana	South America	HQ289080	HQ289273	HQ289466
Characiformes	Characidae	Stevardiinae	Phallobrycon adenacanthus	Gondwana	South America					PV962595	Assembled from SRA file (SRX6812992) from Melo et al. (2021)
Characiformes	Characidae	Stevardiinae	Piabarchus analis	Gondwana	South America	HQ289120	HQ289313	HQ289505
Characiformes	Characidae	Stevardiinae	Piabina argentea	Gondwana	South America	HQ288993	HQ289187	HQ289380		PV962597	Assembled from SRA file (SRX6813049) from Melo et al. (2021)
Characiformes	Characidae	Stevardiinae	Planaltina britskii	Gondwana	South America	HQ288972	HQ289169	HQ289360
Characiformes	Characidae	Stevardiinae	Planaltina myersi	Gondwana	South America					PV962598	Assembled from SRA file (SRX6813043) from Melo et al. (2021)
Characiformes	Characidae	Stevardiinae	Pseudocorynopoma heterandria	Gondwana	South America	HQ288978	HQ289175	GQ339511
Characiformes	Characidae	Stevardiinae	Tyttocharax madeirae	Gondwana	South America	HQ289076	HQ289269	HQ289462
Characiformes	Characidae	Stevardiinae	Xenurobrycon pteropus	Gondwana	South America					PV962664	Assembled from SRA file (SRX6813028) from Melo et al. (2021)
Characiformes	Characidae	Tetragonopterinae	Tetragonopterus argenteus	Gondwana	South America	HQ288999	HQ289193	GQ339515		PV962654	Assembled from SRA file (SRX6812728) from Melo et al. (2021)
Characiformes	Characidae	Tetragonopterinae	Tetragonopterus chalceus	Gondwana	South America	HQ289113	HQ289306	HQ289498
Characiformes	Chilodontidae		Caenotropus labyrinthicus	Gondwana	South America					PV962468	Assembled from new Illumina paired-end sequencing
Characiformes	Chilodontidae		Caenotropus maculosus	Gondwana	South America					PV962469	Assembled from SRA file (SRX6812841) from Melo et al. (2021)
Characiformes	Chilodontidae		Caenotropus mestomorgmatos	Gondwana	South America					PV962470	Assembled from SRA file (SRX6812842) from Melo et al. (2021)
Characiformes	Chilodontidae		Chilodus gracilis	Gondwana	South America					PV962485	Assembled from SRA file (SRX6812845) from Melo et al. (2021)
Characiformes	Chilodontidae		Chilodus punctatus	Gondwana	South America					AP011984	Mined from GenBank
Characiformes	Citharinidae		Citharinus congicus	Gondwana	Africa					AP011985	Mined from GenBank
Characiformes	Crenuchidae		Ammocryptocharax elegans	Gondwana	South America					PV962435	Assembled from SRA file (SRX6812714) from Melo et al. (2021)
Characiformes	Crenuchidae		Characidium bolivianum	Gondwana	South America					PV962477	Assembled from new Illumina paired-end sequencing
Characiformes	Crenuchidae		Characidium fasciatum	Gondwana	South America		JX470041	AY804054		PV962478	Assembled from SRA file (SRX6813024) from Melo et al. (2021)
Characiformes	Crenuchidae		Characidium laterale	Gondwana	South America	HQ289106	HQ289299	HQ289491
Characiformes	Crenuchidae		Characidium pterostictum	Gondwana	South America	HQ288994	HQ289188	HQ289381
Characiformes	Crenuchidae		Characidium purpuratum	Gondwana	South America			AY804052
Characiformes	Crenuchidae		Characidium zebra	Gondwana	South America					PV962479	Assembled from new Illumina paired-end sequencing
Characiformes	Crenuchidae		Crenuchus spilurus	Gondwana	South America	HQ289085	HQ289278	HQ289471		AP011986	Mined from GenBank
Characiformes	Crenuchidae		Elachocharax pulcher	Gondwana	South America					PV962515	Assembled from SRA file (SRX6813035) from Melo et al. (2021)
Characiformes	Crenuchidae		Melanocharacidium blennioides	Gondwana	South America					PV962569	Assembled from SRA file (SRX6812725) from Melo et al. (2021)
Characiformes	Crenuchidae		Microcharacidium sp	Gondwana	South America					PV962573	Assembled from SRA file (SRX6812736) from Melo et al. (2021)
Characiformes	Crenuchidae		Poecilocharax weitzmani	Gondwana	South America	HQ289122	HQ289315	HQ289507
Characiformes	Ctenoluciidae		Boulengerella cuvieri	Gondwana	South America					PV962453	Assembled from new Illumina paired-end sequencing
Characiformes	Ctenoluciidae		Boulengerella maculata	Gondwana	South America					AB070207	Mined from GenBank
Characiformes	Ctenoluciidae		Ctenolucius hujeta	Gondwana	South America	HQ289069	JN230887	HQ289455	JF801104	AP011987	Mined from GenBank
Characiformes	Curimatidae		Curimata cyprinoides	Gondwana	South America					PV962495	Assembled from new Illumina paired-end sequencing
Characiformes	Curimatidae		Curimata incompta	Gondwana	South America					PV962496	Assembled from SRA file (SRX6812851) from Melo et al. (2021)
Characiformes	Curimatidae		Curimata mivartii	Gondwana	South America					KP025764	Mined from GenBank
Characiformes	Curimatidae		Curimata vittata	Gondwana	South America					PV962497	Assembled from new Illumina paired-end sequencing
Characiformes	Curimatidae		Curimatella alburnus	Gondwana	South America					PV962498	Assembled from SRA file (SRX6812862) from Melo et al. (2021)
Characiformes	Curimatidae		Curimatella dorsalis	Gondwana	South America	HQ289000	HQ289194	HQ289387
Characiformes	Curimatidae		Curimatella immaculata	Gondwana	South America					PV962499	Assembled from new Illumina paired-end sequencing
Characiformes	Curimatidae		Curimatella meyeri	Gondwana	South America					PV962500	Assembled from new Illumina paired-end sequencing
Characiformes	Curimatidae		Curimatopsis crypticus	Gondwana	South America					PV962501	Assembled from SRA file (SRX6812846) from Melo et al. (2021)
Characiformes	Curimatidae		Curimatopsis evelynae	Gondwana	South America					AP011988	Mined from GenBank
Characiformes	Curimatidae		Curimatopsis macrolepis 1	Gondwana	South America					PV962502	Assembled from SRA file (SRX6812849) from Melo et al. (2021)
Characiformes	Curimatidae		Curimatopsis macrolepis 2	Gondwana	South America					PV962503	Assembled from new Illumina paired-end sequencing
Characiformes	Curimatidae		Cyphocharax helleri	Gondwana	South America					PV962506	Assembled from new Illumina paired-end sequencing
Characiformes	Curimatidae		Cyphocharax magdalenae	Gondwana	South America					PV962507	Assembled from SRA file (SRX6812860) from Melo et al. (2021)
Characiformes	Curimatidae		Cyphocharax plumbeus	Gondwana	South America					PV962508	Assembled from SRA file (SRX6812864) from Melo et al. (2021)
Characiformes	Curimatidae		Cyphocharax sp	Gondwana	South America					PV962509	Assembled from new Illumina paired-end sequencing
Characiformes	Curimatidae		Cyphocharax spiluropsis	Gondwana	South America						Assembled from new Illumina paired-end sequencing
Characiformes	Curimatidae		Cyphocharax spilurus	Gondwana	South America					PV962510	Assembled from SRA file (SRX6812861) from Melo et al. (2021)
Characiformes	Curimatidae		Potamorhina altamazonica	Gondwana	South America	HQ288971	HQ289168	HQ289359		PV962600	Assembled from new Illumina paired-end sequencing
Characiformes	Curimatidae		Psectrogaster ciliata	Gondwana	South America					PV962608	Assembled from SRA file (SRX6812855) from Melo et al. (2021)
Characiformes	Curimatidae		Psectrogaster curviventris	Gondwana	South America					PV962609	Assembled from new Illumina paired-end sequencing
Characiformes	Curimatidae		Psectrogaster essequibensis	Gondwana	South America					PV962610	Assembled from new Illumina paired-end sequencing
Characiformes	Curimatidae		Psectrogaster rutiloides	Gondwana	South America					PV962611	Assembled from SRA file (SRX6812856) from Melo et al. (2021)
Characiformes	Curimatidae		Psectrogaster saguiru	Gondwana	South America					PV962612	Assembled from new Illumina paired-end sequencing
Characiformes	Curimatidae		Pseudocurimata lineopunctata	Gondwana	South America					PV962616	Assembled from SRA file (SRX6812854) from Melo et al. (2021)
Characiformes	Curimatidae		Steindachnerina bimaculata	Gondwana	South America					PV962646	Assembled from SRA file (SRX6812859) from Melo et al. (2021)
Characiformes	Curimatidae		Steindachnerina dobula	Gondwana	South America					PV962647	Assembled from new Illumina paired-end sequencing
Characiformes	Curimatidae		Steindachnerina dobula	Gondwana	South America						Contamination, discarded from concatenated dataset
Characiformes	Curimatidae		Steindachnerina guentheri	Gondwana	South America					PV962648	Assembled from new Illumina paired-end sequencing
Characiformes	Curimatidae		Steindachnerina hypostoma	Gondwana	South America					PV962649	Assembled from SRA file (SRX6812857) from Melo et al. (2021)
Characiformes	Curimatidae		Steindachnerina insculpta	Gondwana	South America	HQ289048	HQ289241	HQ289435
Characiformes	Curimatidae		Steindachnerina sp	Gondwana	South America					PV962650	Assembled from new Illumina paired-end sequencing
Characiformes	Cynodontidae		Cynodon gibbus	Gondwana	South America	HQ288951	HQ289148	HQ289339		PV962505	Assembled from new Illumina paired-end sequencing
Characiformes	Cynodontidae		Hydrolycus armatus	Gondwana	South America		JX470045
Characiformes	Cynodontidae		Hydrolycus scomberoides	Gondwana	South America	HQ288979	HQ289176	HQ289366		AP011989	Mined from GenBank
Characiformes	Cynodontidae		Rhaphiodon vulpinus	Gondwana	South America	HQ289013	HQ289205	HQ289399		PV962623	Assembled from SRA file (SRX6812795) from Melo et al. (2021)
Characiformes	Distichodontidae		Distichodus affinis	Gondwana	Africa			AY804064
Characiformes	Distichodontidae		Distichodus antonii	Gondwana	Africa		JN230885
Characiformes	Distichodontidae		Distichodus decemmaculatus	Gondwana	Africa			AY804065
Characiformes	Distichodontidae		Distichodus fasciolatus	Gondwana	Africa	JF801093		AY804067	JF801156
Characiformes	Distichodontidae		Distichodus hypostomatus	Gondwana	Africa			AY804066		PV962513	Assembled from SRA file (SRX6812880) from Melo et al. (2021)
Characiformes	Distichodontidae		Distichodus kolleri	Gondwana	Africa	JF801092			JF801155
Characiformes	Distichodontidae		Distichodus lusosso	Gondwana	Africa			AY804068		PV962514	Assembled from new Illumina paired-end sequencing
Characiformes	Distichodontidae		Distichodus notospilus	Gondwana	Africa		DQ492425	AY804069
Characiformes	Distichodontidae		Distichodus sexfasciatus	Gondwana	Africa			AY804071		AB070242	Mined from GenBank
Characiformes	Distichodontidae		Hemigrammocharax multifasciatus	Gondwana	Africa			AY804085
Characiformes	Distichodontidae		Ichthyborus sp	Gondwana	Africa					AP011993	Mined from GenBank
Characiformes	Distichodontidae		Nannocharax intermedius	Gondwana	Africa					PV962583	Assembled from SRA file (SRX6812816) from Melo et al. (2021)
Characiformes	Distichodontidae		Neolebias ansorgii	Gondwana	Africa			AY804106
Characiformes	Distichodontidae		Neolebias powelli	Gondwana	Africa			AY804107
Characiformes	Distichodontidae		Neolebias trilineatus	Gondwana	Africa			AY804108
Characiformes	Distichodontidae		Paradistichodus dimidiatus	Gondwana	Africa					PV962591	Assembled from SRA file (SRX6812847) from Melo et al. (2021)
Characiformes	Distichodontidae		Xenocharax spilurus	Gondwana	Africa					PV962663	Assembled from SRA file (SRX6812713) from Melo et al. (2021)
Characiformes	Erythrinidae		Erythrinus erythrinus	Gondwana	South America	HQ289049	HQ289242			PV962517	Assembled from new Illumina paired-end sequencing
Characiformes	Erythrinidae		Hoplerythrinus unitaeniatus	Gondwana	South America	HQ289116	HQ289309	HQ289501		PV962539	Assembled from new Illumina paired-end sequencing
Characiformes	Erythrinidae		Hoplias aimara	Gondwana	South America					PV962540	Assembled from new Illumina paired-end sequencing
Characiformes	Erythrinidae		Hoplias intermedius	Gondwana	South America					KU523584	Mined from GenBank
Characiformes	Erythrinidae		Hoplias malabaricus	Gondwana	South America					AP011992	Mined from GenBank
Characiformes	Erythrinidae		Hoplias microlepis	Gondwana	South America	HQ288974	HQ289171
Characiformes	Gasteropelecidae		Carnegiella marthae	Gondwana	South America	HQ289023	HQ289215	GQ339522		PV962472	Assembled from SRA file (SRX6812901) from Melo et al. (2021)
Characiformes	Gasteropelecidae		Carnegiella strigata	Gondwana	South America		HQ289216	GQ339509		AP011983	Mined from GenBank
Characiformes	Gasteropelecidae		Gasteropelecus maculatus	Gondwana	South America			GQ339513
Characiformes	Gasteropelecidae		Gasteropelecus sternicla	Gondwana	South America	HQ289014	HQ289206	GQ339520		PV962521	Assembled from SRA file (SRX6812900) from Melo et al. (2021)
Characiformes	Gasteropelecidae		Thoracocharax stellatus	Gondwana	South America	HQ289092	HQ289285	GQ339504		PV962657	Assembled from new Illumina paired-end sequencing
Characiformes	Hemiodontidae		Anodus elongatus	Gondwana	South America					PV962436	Assembled from SRA file (SRX6812791) from Melo et al. (2021)
Characiformes	Hemiodontidae		Anodus orinocensis	Gondwana	South America	HQ288964	HQ289161	HQ289352		PV962437	Assembled from SRA file (SRX6812790) from Melo et al. (2021)
Characiformes	Hemiodontidae		Argonectes robertsi	Gondwana	South America	HQ288959	HQ289156	HQ289347
Characiformes	Hemiodontidae		Bivibranchia fowleri	Gondwana	South America					PV962451	Assembled from new Illumina paired-end sequencing
Characiformes	Hemiodontidae		Bivibranchia velox	Gondwana	South America	HQ289060	HQ289253	HQ289446
Characiformes	Hemiodontidae		Hemiodus gracilis	Gondwana	South America			AY804084		AP006765	Mined from GenBank
Characiformes	Hemiodontidae		Hemiodus immaculatus	Gondwana	South America	HQ288956	HQ289153	HQ289344
Characiformes	Hemiodontidae		Hemiodus unimaculatus	Gondwana	South America					PV962533	Assembled from new Illumina paired-end sequencing
Characiformes	Hepsetidae		Hepsetus kingsleyae	Gondwana	Africa					PV962534	Assembled from SRA file (SRX6812767) from Melo et al. (2021)
Characiformes	Hepsetidae		Hepsetus lineatus	Gondwana	Africa					PV962535	Assembled from SRA file (SRX6812768) from Melo et al. (2021)
Characiformes	Hepsetidae		Hepsetus odoe	Gondwana	Africa	JF801041	JX470043	AY804086	JF801108	AP011991	Mined from GenBank
Characiformes	Iguanodectidae		Bryconops affinis	Gondwana	South America	HQ289123	HQ289316	HQ289508
Characiformes	Iguanodectidae		Bryconops alburnoides	Gondwana	South America					PV962464	Assembled from new Illumina paired-end sequencing
Characiformes	Iguanodectidae		Bryconops caudomaculatus	Gondwana	South America					PV962465	Assembled from SRA file (SRX6812916) from Melo et al. (2021)
Characiformes	Iguanodectidae		Bryconops colanegra	Gondwana	South America					PV962466	Assembled from SRA file (SRX6812918) from Melo et al. (2021)
Characiformes	Iguanodectidae		Bryconops sp	Gondwana	South America					PV962467	Assembled from SRA file (SRX6812920) from Melo et al. (2021)
Characiformes	Iguanodectidae		Iguanodectes geisleri	Gondwana	South America	HQ289025	HQ289218	GQ339524
Characiformes	Iguanodectidae		Iguanodectes sp	Gondwana	South America					PV962546	Assembled from new Illumina paired-end sequencing
Characiformes	Iguanodectidae		Piabucus melanostoma	Gondwana	South America	HQ289047	HQ289240	HQ289434
Characiformes	Lebiasinidae		Copeina guttata	Gondwana	South America					PV962487	Assembled from SRA file (SRX6812878) from Melo et al. (2021)
Characiformes	Lebiasinidae		Copella arnoldi	Gondwana	South America					PV962488	Assembled from new Illumina paired-end sequencing
Characiformes	Lebiasinidae		Copella compta	Gondwana	South America					PV962489	Assembled from SRA file (SRX6812884) from Melo et al. (2021)
Characiformes	Lebiasinidae		Lebiasina astrigata	Gondwana	South America					AP011995	Mined from GenBank
Characiformes	Lebiasinidae		Lebiasina multimaculata	Gondwana	South America					AP006766	Mined from GenBank
Characiformes	Lebiasinidae		Nannostomus beckfordi	Gondwana	South America		JN230888			PV962584	Assembled from SRA file (SRX6812873) from Melo et al. (2021)
Characiformes	Lebiasinidae		Nannostomus espei	Gondwana	South America					PV962585	Assembled from new Illumina paired-end sequencing
Characiformes	Lebiasinidae		Nannostomus trifasciatus	Gondwana	South America					PV962586	Assembled from new Illumina paired-end sequencing
Characiformes	Lebiasinidae		Pyrrhulina brevis	Gondwana	South America					PV962618	Assembled from new Illumina paired-end sequencing
Characiformes	Lebiasinidae		Pyrrhulina filamentosa	Gondwana	South America					PV962619	Assembled from SRA file (SRX6812879) from Melo et al. (2021)
Characiformes	Lebiasinidae		Pyrrhulina sp	Gondwana	South America					PV962620	Assembled from SRA file (SRX6812881) from Melo et al. (2021)
Characiformes	Lebiasinidae		Pyrrhulina vittata	Gondwana	South America					PV962621	Assembled from new Illumina paired-end sequencing
Characiformes	Parodontidae		Apareiodon affinis	Gondwana	South America	HQ289037	HQ289230	HQ289424		AP011998	Mined from GenBank
Characiformes	Parodontidae		Apareiodon ibitiensis	Gondwana	South America					PV962440	Assembled from SRA file (SRX6812819) from Melo et al. (2021)
Characiformes	Parodontidae		Parodon buckleyi	Gondwana	South America					PV962593	Assembled from new Illumina paired-end sequencing
Characiformes	Parodontidae		Parodon hilarii	Gondwana	South America					PV962594	Assembled from SRA file (SRX6812818) from Melo et al. (2021)
Characiformes	Parodontidae		Parodon nasus	Gondwana	South America	HQ289137	HQ289328	HQ289521
Characiformes	Parodontidae		Saccodon wagneri	Gondwana	South America					PV962631	Assembled from SRA file (SRX6812815) from Melo et al. (2021)
Characiformes	Prochilodontidae		Ichthyoelephas longirostris	Gondwana	South America					KP025763	Mined from GenBank
Characiformes	Prochilodontidae		Prochilodus argenteus	Gondwana	South America	HQ129029	HQ129104			KR014816	Mined from GenBank
Characiformes	Prochilodontidae		Prochilodus brevis	Gondwana	South America	HQ129036	HQ129112
Characiformes	Prochilodontidae		Prochilodus costatus	Gondwana	South America	HQ129014	HQ129090			KY358754	Mined from GenBank
Characiformes	Prochilodontidae		Prochilodus harttii	Gondwana	South America					KY358756	Mined from GenBank
Characiformes	Prochilodontidae		Prochilodus lacustris	Gondwana	South America	HQ129040	HQ129116
Characiformes	Prochilodontidae		Prochilodus lineatus	Gondwana	South America	HQ129011	HQ129088	AY804117		KY825189	Mined from GenBank
Characiformes	Prochilodontidae		Prochilodus magdalenae	Gondwana	South America	HQ129031	HQ129107
Characiformes	Prochilodontidae		Prochilodus mariae	Gondwana	South America	HQ129022	HQ129098			PV962602	Assembled from SRA file (SRX6812837) from Melo et al. (2021)
Characiformes	Prochilodontidae		Prochilodus nigricans	Gondwana	South America	HQ129017	HQ129092	AY804120		PV962603	Assembled from new Illumina paired-end sequencing
Characiformes	Prochilodontidae		Prochilodus reticulatus	Gondwana	South America	HQ129034	HQ129110	HQ289453
Characiformes	Prochilodontidae		Prochilodus rubrotaeniatus	Gondwana	South America	HQ129038	HQ129114			PV962604	Assembled from new Illumina paired-end sequencing
Characiformes	Prochilodontidae		Prochilodus vimboides	Gondwana	South America					KY296449	Mined from GenBank
Characiformes	Prochilodontidae		Semaprochilodus insignis	Gondwana	South America	HQ129005	HQ129082			PV962635	Assembled from new Illumina paired-end sequencing
Characiformes	Prochilodontidae		Semaprochilodus kneri	Gondwana	South America	HQ129008	HQ129084			PV962636	Assembled from SRA file (SRX6812839) from Melo et al. (2021)
Characiformes	Prochilodontidae		Semaprochilodus laticeps	Gondwana	South America	HQ288955	HQ289152	HQ289343
Characiformes	Prochilodontidae		Semaprochilodus varii	Gondwana	South America					PV962637	Assembled from SRA file (SRX6812838) from Melo et al. (2021)
Characiformes	Serrasalmidae		Catoprion mento	Gondwana	South America					PV962473	Assembled from new Illumina paired-end sequencing
Characiformes	Serrasalmidae		Colossoma macropomum	Gondwana	South America	HQ289052	HQ289245	AY804061		KP188830	Mined from GenBank
Characiformes	Serrasalmidae		Metynnis argenteus	Gondwana	South America					PV962570	Assembled from new Illumina paired-end sequencing
Characiformes	Serrasalmidae		Metynnis hypsauchen	Gondwana	South America					MH358334	Mined from GenBank
Characiformes	Serrasalmidae		Metynnis lippincottianus	Gondwana	South America	HQ289072	HQ289265	HQ289458
Characiformes	Serrasalmidae		Metynnis luna	Gondwana	South America					PV962571	Assembled from SRA file (SRX6812808) from Melo et al. (2021)
Characiformes	Serrasalmidae		Metynnis mola	Gondwana	South America	HQ289141	HQ289332	HQ289525
Characiformes	Serrasalmidae		Metynnis sp	Gondwana	South America					PV962572	Assembled from new Illumina paired-end sequencing
Characiformes	Serrasalmidae		Mylesinus schomburgkii	Gondwana	South America			AY804105
Characiformes	Serrasalmidae		Myleus sp	Gondwana	South America					AP011997	Mined from GenBank
Characiformes	Serrasalmidae		Myloplus asterias	Gondwana	South America					PV962579	Assembled from new Illumina paired-end sequencing
Characiformes	Serrasalmidae		Myloplus rubripinnis	Gondwana	South America	HQ288962	HQ289159	HQ289350		MH358336	Mined from GenBank
Characiformes	Serrasalmidae		Myloplus schomburgkii	Gondwana	South America					MH358335	Mined from GenBank
Characiformes	Serrasalmidae		Myloplus sp	Gondwana	South America					PV962580	Assembled from new Illumina paired-end sequencing
Characiformes	Serrasalmidae		Myloplus torquatus	Gondwana	South America					PV962581	Assembled from new Illumina paired-end sequencing
Characiformes	Serrasalmidae		Mylossoma duriventre	Gondwana	South America	HQ288958	HQ289155	AY804100		PV962582	Assembled from new Illumina paired-end sequencing
Characiformes	Serrasalmidae		Piaractus brachypomus	Gondwana	South America			AY804112		KJ993871	Mined from GenBank
Characiformes	Serrasalmidae		Piaractus mesopotamicus	Gondwana	South America	HQ289024	HQ289217	AY804118		KM245046	Mined from GenBank
Characiformes	Serrasalmidae		Piaractus sp	Gondwana	South America					KM435146	Mined from GenBank
Characiformes	Serrasalmidae		Pygocentrus cariba	Gondwana	South America	HQ288966	HQ289163	HQ289354
Characiformes	Serrasalmidae		Pygocentrus nattereri	Gondwana	South America	EU001902		AY804119	EU002067	CM026751	Mined from GenBank
Characiformes	Serrasalmidae		Pygocentrus piraya	Gondwana	South America					PV962617	Assembled from SRA file (SRX6812811) from Melo et al. (2021)
Characiformes	Serrasalmidae		Serrasalmus calmoni	Gondwana	South America					PV962638	Assembled from SRA file (SRX6812812) from Melo et al. (2021)
Characiformes	Serrasalmidae		Serrasalmus compressus	Gondwana	South America					PV962639	Assembled from new Illumina paired-end sequencing
Characiformes	Serrasalmidae		Serrasalmus elongatus	Gondwana	South America					PV962640	Assembled from new Illumina paired-end sequencing
Characiformes	Serrasalmidae		Serrasalmus hollandi	Gondwana	South America					PV962641	Assembled from new Illumina paired-end sequencing
Characiformes	Serrasalmidae		Serrasalmus maculatus	Gondwana	South America	HQ288995	HQ289189	HQ289382		PV962642	Assembled from new Illumina paired-end sequencing
Characiformes	Serrasalmidae		Serrasalmus odyssei	Gondwana	South America					PV962643	Assembled from new Illumina paired-end sequencing
Characiformes	Serrasalmidae		Serrasalmus rhombeus	Gondwana	South America					PV962644	Assembled from new Illumina paired-end sequencing
Characiformes	Serrasalmidae		Serrasalmus spilopleura	Gondwana	South America	HQ288991	HQ289185	HQ289378
Characiformes	Serrasalmidae		Tometes trilobatus	Gondwana	South America	HQ289133		HQ289518		PV962658	Assembled from SRA file (SRX6812806) from Melo et al. (2021)
Characiformes	Serrasalmidae		Utiaritichthys sennaebragai	Gondwana	South America					PV962662	Assembled from SRA file (SRX6812807) from Melo et al. (2021)
Characiformes	Triportheidae		Agoniates anchovia	Gondwana	South America	HQ289086	HQ289279	HQ289472		PV962431	Assembled from SRA file (SRX6812908) from Melo et al. (2021)
Characiformes	Triportheidae		Agoniates halecinus	Gondwana	South America	HQ289051	HQ289244	HQ289437		PV962432	Assembled from SRA file (SRX6812909) from Melo et al. (2021)
Characiformes	Triportheidae		Clupeacharax anchoveoides	Gondwana	South America	HQ289046	HQ289239	HQ289433
Characiformes	Triportheidae		Lignobrycon myersi	Gondwana	South America	HQ289110	HQ289303	HQ289495
Characiformes	Triportheidae		Triportheus albus	Gondwana	South America					PV962659	Assembled from new Illumina paired-end sequencing
Characiformes	Triportheidae		Triportheus angulatus	Gondwana	South America			AY804125
Characiformes	Triportheidae		Triportheus nematurus	Gondwana	South America	HQ289091	HQ289284	HQ289476
Characiformes	Triportheidae		Triportheus orinocensis	Gondwana	South America	HQ288963	HQ289160	HQ289351
Characiformes	Triportheidae		Triportheus rotundatus	Gondwana	South America					PV962660	Assembled from new Illumina paired-end sequencing
Cypriniformes	Acheilognathidae		Acheilognathus imberbis	Laurasia	Eurasia					KP015738	Mined from GenBank
Cypriniformes	Acheilognathidae		Rhodeus amarus	Laurasia	Eurasia		HM560437
Cypriniformes	Acheilognathidae		Rhodeus uyekii	Laurasia	Eurasia					EF483937	Mined from GenBank
Cypriniformes	Balitoridae		Homaloptera leonardi	Laurasia	Eurasia		EU711130
Cypriniformes	Balitoridae		Pseudohomaloptera leonardi	Laurasia	Eurasia					AB242165	Mined from GenBank
Cypriniformes	Botiidae		Chromobotia macracanthus	Laurasia	Eurasia		EU711137			AB242163	Mined from GenBank
Cypriniformes	Botiidae		Leptobotia elongata	Laurasia	Eurasia		EF056370			JQ230103	Mined from GenBank
Cypriniformes	Catostomidae		Carpiodes carpio	Laurasia	North America	KC826873			KC829748	AY366087	Mined from GenBank
Cypriniformes	Catostomidae		Catostomus commersonii	Laurasia	North America	FJ918841	EU409612			AB127394	Mined from GenBank
Cypriniformes	Catostomidae		Hypentelium nigricans	Laurasia	North America	JX190418	EU711134		JX190947	AB242169	Mined from GenBank
Cypriniformes	Catostomidae		Moxostoma poecilurum	Laurasia	North America					AB242167	Mined from GenBank
Cypriniformes	Catostomidae		Myxocyprinus asiaticus	Laurasia	North America	JX255654	EU711136	DQ367043	GU947366	AY526869	Mined from GenBank
Cypriniformes	Cobitidae		Cobitis hankugensis	Laurasia	Eurasia		EU670829			MZ339224	Mined from GenBank
Cypriniformes	Cobitidae		Cobitis striata	Laurasia	Eurasia		AB531290			AB054125	Mined from GenBank
Cypriniformes	Cobitidae		Pangio anguillaris	Laurasia	Eurasia		EF056366			AB242168	Mined from GenBank
Cypriniformes	Cyprinidae		Barbonymus schwanenfeldii	Laurasia	Eurasia		JQ346130	DQ366961		KJ573467	Mined from GenBank
Cypriniformes	Cyprinidae		Cyprinus carpio	Laurasia	Eurasia		AY787040	DQ366994	GU947348	NC_001606	Mined from GenBank
Cypriniformes	Cyprinidae		Labeo rohita	Laurasia	Eurasia		GQ913476	JQ346101		JQ231111	Mined from GenBank
Cypriniformes	Danionidae		Amblypharyngodon mola	Laurasia	Eurasia		HM224019			MK070910	Mined from GenBank
Cypriniformes	Danionidae		Danio rerio	Laurasia	Eurasia	EF032923	U71093	U71094	EF033001	AC024175	Mined from GenBank
Cypriniformes	Danionidae		Esomus metallicus	Laurasia	Eurasia		EU292702			AB239594	Mined from GenBank
Cypriniformes	Danionidae		Horadandia atukorali	Laurasia	Eurasia		EU292703			AP011400	Mined from GenBank
Cypriniformes	Danionidae		Trigonostigma espei	Laurasia	Eurasia		HM224108			AP011449	Mined from GenBank
Cypriniformes	Gobionidae		Gnathopogon nicholsi	Laurasia	Eurasia					KU323959	Mined from GenBank
Cypriniformes	Gobionidae		Gnathopogon strigatus	Laurasia	Eurasia		JN003260
Cypriniformes	Gobionidae		Gobio gobio	Laurasia	Eurasia		EU292689	DQ367015		AB239596	Mined from GenBank
Cypriniformes	Gobionidae		Hemibarbus barbus	Laurasia	Eurasia					AB070241	Mined from GenBank
Cypriniformes	Gobionidae		Hemibarbus labeo	Laurasia	Eurasia		EU711154
Cypriniformes	Gobionidae		Pseudorasbora elongata	Laurasia	Eurasia		KF468621	KF468610		KF245485	Mined from GenBank
Cypriniformes	Gyrinocheilidae		Gyrinocheilus aymonieri	Laurasia	Eurasia		EU292682			AB242164	Mined from GenBank
Cypriniformes	Leuciscidae		Phoxinus semotilus	Laurasia	Eurasia					KT748874	Mined from GenBank
Cypriniformes	Nemacheilidae		Barbatula barbatula	Laurasia	Eurasia		EU711107			KP715096	Mined from GenBank
Cypriniformes	Nemacheilidae		Lefua costata	Laurasia	Eurasia		EU409608			KT943751	Mined from GenBank
Cypriniformes	Nemacheilidae		Schistura longa	Laurasia	Eurasia					KT213583	Mined from GenBank
Cypriniformes	Tincidae		Tinca tinca	Laurasia	Eurasia		EU711162	DQ367029	GU947326	AB218686	Mined from GenBank
Cypriniformes	Vaillantellidae		Vaillantella maassi	Laurasia	Eurasia		EU711132			AB242173	Mined from GenBank
Cypriniformes	Xenocyprididae		Aphyocypris chinensis	Laurasia	Eurasia		EU292692		GU947312
Cypriniformes	Xenocyprididae		Aphyocypris lini	Laurasia	Eurasia					MW338757	Mined from GenBank
Cypriniformes	Xenocyprididae		Chanodichthys erythropterus	Laurasia	Eurasia					KJ801524	Mined from GenBank
Cypriniformes	Xenocyprididae		Culter flavipinnis	Laurasia	Eurasia		KF029706
Cypriniformes	Xenocyprididae		Xenocypris davidi	Laurasia	Eurasia					GQ289558	Mined from GenBank
Gonorynchiformes	Chanidae		Chanos chanos	Gondwana	Oceania	EU001904	AY430207		JX190937	AB054133	Mined from GenBank
Gonorynchiformes	Gonorynchidae		Gonorynchus greyi	Gondwana	Oceania	JX190409	EU409606		JX190938	AB054134	Mined from GenBank
Gymnotiformes	Apteronotidae		Apteronotus albifrons	Gondwana	South America	FJ918846	JX190812		EU002084	AB054132	Mined from GenBank
Gymnotiformes	Apteronotidae		Apteronotus rostratus	Gondwana	South America					MH399592	Mined from GenBank
Gymnotiformes	Gymnotidae		Electrophorus electricus	Gondwana	South America					AP011978	Mined from GenBank
Gymnotiformes	Gymnotidae		Electrophorus voltai	Gondwana	South America					MW648791	Mined from GenBank
Gymnotiformes	Gymnotidae		Gymnotus carapo	Gondwana	South America			GQ862550	AB605485	AP011979	Mined from GenBank
Gymnotiformes	Gymnotidae		Gymnotus sylvius	Gondwana	South America					MN583179	Mined from GenBank
Gymnotiformes	Hypopomidae		Brachyhypopomus diaizi	Gondwana	South America			GQ862538
Gymnotiformes	Hypopomidae		Brachyhypopomus occidentalis	Gondwana	South America					AP011570	Mined from GenBank
Gymnotiformes	Hypopomidae		Brachyhypopomus sp	Gondwana	South America					KX058570	Mined from GenBank
Gymnotiformes	Rhamphichthyidae		Gymnorhamphichthys petiti	Gondwana	South America		JX190813		JX190941
Gymnotiformes	Rhamphichthyidae		Gymnorhamphichthys sp	Gondwana	South America					AP011980	Mined from GenBank
Gymnotiformes	Sternopygidae		Eigenmannia humboldtii	Gondwana	South America					MH263668	Mined from GenBank
Gymnotiformes	Sternopygidae		Eigenmannia sp	Gondwana	South America					AB054131	Mined from GenBank
Gymnotiformes	Sternopygidae		Eigenmannia virescens	Gondwana	South America		JN230884
Gymnotiformes	Sternopygidae		Sternopygus aequilabiatus	Gondwana	South America					MH263670	Mined from GenBank
Gymnotiformes	Sternopygidae		Sternopygus dariensis	Gondwana	South America					MH605314	Mined from GenBank
Gymnotiformes	Sternopygidae		Sternopygus macrurus	Gondwana	South America			GQ862587
Siluriformes	Ailiidae		Ailia coila	Laurasia	Eurasia		DQ492452	DQ492340		MK348534	Mined from GenBank
Siluriformes	Amblycipitidae		Liobagrus kingi	Laurasia	Eurasia					KC193779	Mined from GenBank
Siluriformes	Amphiliidae		Amphilius jacksonii	Gondwana	Africa		DQ492491	DQ492378
Siluriformes	Amphiliidae		Amphilius sp	Gondwana	Africa					AP012002	Mined from GenBank
Siluriformes	Ariidae		Arius arius	Laurasia	Eurasia	JN672691		DQ990525
Siluriformes	Ariidae		Arius dispar	Laurasia	Eurasia					MH460877	Mined from GenBank
Siluriformes	Ariidae		Bagre panamensis	Gondwana	North America / South America	JN672701		DQ990521		KY930718	Mined from GenBank
Siluriformes	Ariidae		Occidentarius platypogon	Gondwana	South America	JN672773		DQ990513		KY930717	Mined from GenBank
Siluriformes	Asperdinidae		Bunocephalus coracoideus	Gondwana	South America			DQ508041		AP012006	Mined from GenBank
Siluriformes	Astroblepidae		Astroblepus sp	Gondwana	South America					AP012004	Mined from GenBank
Siluriformes	Auchenipteridae		Ageneiosus atronasus	Gondwana	South America	JN672804		DQ990503
Siluriformes	Auchenipteridae		Ageneiosus pardalis	Gondwana	South America					KM983421	Mined from GenBank
Siluriformes	Auchenipteridae		Centromochlus existimatus	Gondwana	South America		JX910196
Siluriformes	Auchenipteridae		Centromochlus perugiae	Gondwana	South America					AP012024	Mined from GenBank
Siluriformes	Auchenipteridae		Tetranematichthys quadrifilis	Gondwana	South America					AP012025	Mined from GenBank
Siluriformes	Bagridae		Coreobagrus brevicorpus	Laurasia	Eurasia					HM355585	Mined from GenBank
Siluriformes	Bagridae		Hemibagrus guttatus	Laurasia	Eurasia					KJ458934	Mined from GenBank
Siluriformes	Bagridae		Hemibagrus macropterus	Laurasia	Eurasia					JF834542	Mined from GenBank
Siluriformes	Bagridae		Hemibagrus nemurus	Laurasia	Eurasia		JN020099	JN020132		KJ573466	Mined from GenBank
Siluriformes	Bagridae		Hemibagrus wyckioides	Laurasia	Eurasia		DQ492461	DQ492349
Siluriformes	Bagridae		Leiocassis crassilabris	Laurasia	Eurasia					JX867257	Mined from GenBank
Siluriformes	Bagridae		Leiocassis poecilopterus	Laurasia	Eurasia		DQ492457	DQ492345		MK458524	Mined from GenBank
Siluriformes	Bagridae		Mystus bocourti	Laurasia	Eurasia		DQ492462	DQ492350
Siluriformes	Bagridae		Mystus cavasius	Laurasia	Eurasia					KU870465	Mined from GenBank
Siluriformes	Bagridae		Pelteobagrus eupogon	Laurasia	Eurasia					JQ734476	Mined from GenBank
Siluriformes	Bagridae		Pseudobagrus albomarginatus	Laurasia	Eurasia					KF514425	Mined from GenBank
Siluriformes	Bagridae		Pseudobagrus pratti	Laurasia	Eurasia					MK226735	Mined from GenBank
Siluriformes	Bagridae		Rita rita	Laurasia	Eurasia		DQ492518	DQ492405		KF670723	Mined from GenBank
Siluriformes	Bagridae		Sperata seenghala	Laurasia	Eurasia					AB907556	Mined from GenBank
Siluriformes	Bagridae		Tachysurus argentivittatus	Laurasia	Eurasia					KX164404	Mined from GenBank
Siluriformes	Bagridae		Tachysurus dumerili	Laurasia	Eurasia					GU596454	Mined from GenBank
Siluriformes	Bagridae		Tachysurus tokiensis	Laurasia	Eurasia		FJ650410			AB054127	Mined from GenBank
Siluriformes	Callichthyidae		Corydoras arcuatus	Gondwana	South America		GU208913			MN096580	Mined from GenBank
Siluriformes	Callichthyidae		Corydoras multiradiatus	Gondwana	South America					MN641874	Mined from GenBank
Siluriformes	Callichthyidae		Corydoras nattereri	Gondwana	South America		GU209084			KT239009	Mined from GenBank
Siluriformes	Callichthyidae		Corydoras rabauti	Gondwana	South America		FJ197125			AB054128	Mined from GenBank
Siluriformes	Callichthyidae		Hoplosternum littorale	Gondwana	South America		GU209261	GQ225475		KX087169	Mined from GenBank
Siluriformes	Chacidae		Chaca bankanensis	Laurasia	Eurasia		JX470040			AP012008	Mined from GenBank
Siluriformes	Clariidae		Clarias dussumieri	Laurasia	Eurasia					MG644387	Mined from GenBank
Siluriformes	Clariidae		Clarias sp	Laurasia	Eurasia					AP012010	Mined from GenBank
Siluriformes	Claroteidae		Auchenoglanis occidentalis	Gondwana	Africa		DQ492501	DQ492388		AP012005	Mined from GenBank
Siluriformes	Claroteidae		Chrysichthys dendrophorus	Gondwana	Africa		DQ492506	DQ492393
Siluriformes	Claroteidae		Chrysichthys nigrodigitatus	Gondwana	Africa					MH709123	Mined from GenBank
Siluriformes	Cranoglanididae		Cranoglanis bouderius	Laurasia	Eurasia	JX190415	DQ492514	DQ492401	JX190944	AY898626	Mined from GenBank
Siluriformes	Diplomystidae		Diplomystes nahuelbutaensis	Gondwana	South America		DQ492429	DQ492317		AP012011	Mined from GenBank
Siluriformes	Doradidae		Amblydoras gonzalezi	Gondwana	South America					AP012001	Mined from GenBank
Siluriformes	Doradidae		Platydoras armatulus	Gondwana	South America					KM576101	Mined from GenBank
Siluriformes	Heteropneustidae		Heteropneustes fossilis	Laurasia	Eurasia		DQ492522	DQ492409		AP012013	Mined from GenBank
Siluriformes	Horabagridae		Horabagrus brachysoma	Laurasia	Eurasia		DQ492454	DQ492342		KU870467	Mined from GenBank
Siluriformes	Ictaluridae		Ameiurus melas	Gondwana	North America / Eurasia			AY184252		KT804702	Mined from GenBank
Siluriformes	Ictaluridae		Ameiurus nebulosus	Gondwana	North America		DQ492510	DQ492397		MF621733	Mined from GenBank
Siluriformes	Ictaluridae		Ameiurus sp	Gondwana	North America			AY184249		MG570433	Mined from GenBank
Siluriformes	Ictaluridae		Ictalurus furcatus	Gondwana	North America			AY327075		MG570460	Mined from GenBank
Siluriformes	Ictaluridae		Ictalurus punctatus	Gondwana	North America	KC826875	DQ492511	DQ492398	EF033007	AF482987	Mined from GenBank
Siluriformes	Ictaluridae		Noturus taylori	Gondwana	North America			AY327101		KP013089	Mined from GenBank
Siluriformes	Loricariidae		Ancistrus cryptophthalmus	Gondwana	South America					MF804392	Mined from GenBank
Siluriformes	Loricariidae		Ancistrus temminckii	Gondwana	South America					MT528234	Mined from GenBank
Siluriformes	Loricariidae		Hypoptopoma incognitum	Gondwana	South America					KT033767	Mined from GenBank
Siluriformes	Loricariidae		Hypoptopoma thoracatum	Gondwana	South America			GQ225477
Siluriformes	Loricariidae		Hypostomus ancistroides	Gondwana	South America					MT066232	Mined from GenBank
Siluriformes	Loricariidae		Hypostomus cochliodon	Gondwana	South America		GQ214608	GQ225487
Siluriformes	Loricariidae		Hypostomus commersoni	Gondwana	South America		GQ214609	GQ225488
Siluriformes	Loricariidae		Hypostomus francisci	Gondwana	South America					MK026008	Mined from GenBank
Siluriformes	Loricariidae		Otocinclus affinis	Gondwana	South America					MT323116	Mined from GenBank
Siluriformes	Loricariidae		Otocinclus arnoldi	Gondwana	South America		GQ214635	GQ225518
Siluriformes	Loricariidae		Pterygoplichthys disjunctivus	Gondwana	South America					AP012021	Mined from GenBank
Siluriformes	Loricariidae		Sturisomatichthys panamense	Gondwana	South America					MK193857	Mined from GenBank
Siluriformes	Mochokidae		Synodontis schoutedeni	Gondwana	Africa			HF565820		AP012023	Mined from GenBank
Siluriformes	Pangasiidae		Pangasianodon gigas	Laurasia	Eurasia		HM355793			AY762971	Mined from GenBank
Siluriformes	Pangasiidae		Pangasius larnaudii	Laurasia	Eurasia		DQ492516	DQ492403		AP012018	Mined from GenBank
Siluriformes	Pangasiidae		Pangasius sanitwongsei	Laurasia	Eurasia		JN020097	JN020130		MN809630	Mined from GenBank
Siluriformes	Pimelodidae		Phractocephalus hemioliopterus	Gondwana	South America		DQ492476	DQ492364		MF083116	Mined from GenBank
Siluriformes	Pimelodidae		Pimelodus pictus	Gondwana	South America			JF898771		AP012019	Mined from GenBank
Siluriformes	Pimelodidae		Pseudoplatystoma corruscans	Gondwana	South America			JF898727		KJ502112	Mined from GenBank
Siluriformes	Pimelodidae		Pseudoplatystoma magdaleniatum	Gondwana	South America			JF898726		KP090204	Mined from GenBank
Siluriformes	Plotosidae		Plotosus japonicus	Laurasia	Eurasia					KR270437	Mined from GenBank
Siluriformes	Plotosidae		Plotosus lineatus	Gondwana	Indo-Pacific	FJ918844	DQ492531	DQ492418
Siluriformes	Pseudopimelodidae		Lophiosilurus alexandri	Gondwana	South America			JX899754		KJ494387	Mined from GenBank
Siluriformes	Schilbeidae		Pareutropius debauwi	Gondwana	Africa		DQ492507	DQ492394		AP012017	Mined from GenBank
Siluriformes	Siluridae		Kryptopterus vitreolus	Laurasia	Eurasia					KY710750	Mined from GenBank
Siluriformes	Siluridae		Ompok bimaculatus	Laurasia	Eurasia					KY887474	Mined from GenBank
Siluriformes	Siluridae		Pterocryptis anomala	Laurasia	Eurasia		DQ492487	DQ492374		MT433098	Mined from GenBank
Siluriformes	Siluridae		Silurus asotus	Laurasia	Eurasia			JQ780054		AP012022	Mined from GenBank
Siluriformes	Siluridae		Silurus glanis	Laurasia	Eurasia		AY552051			AM398435	Mined from GenBank
Siluriformes	Siluridae		Silurus lanzhouensis	Laurasia	Eurasia					JF895472	Mined from GenBank
Siluriformes	Sisoridae		Bagarius yarrelli	Laurasia	Eurasia	JQ026266	DQ492446	DQ492334		JQ026260	Mined from GenBank
Siluriformes	Sisoridae		Creteuchiloglanis gongshanensis	Laurasia	Eurasia			DQ846729		KP872697	Mined from GenBank
Siluriformes	Sisoridae		Exostoma gaoligongense	Laurasia	Eurasia					MW256713	Mined from GenBank
Siluriformes	Sisoridae		Gagata dolichonema	Laurasia	Eurasia	JQ026267		DQ846719		JQ026250	Mined from GenBank
Siluriformes	Sisoridae		Glaridoglanis andersonii	Laurasia	Eurasia	JQ026273		DQ192450		JQ026254	Mined from GenBank
Siluriformes	Sisoridae		Glyptosternon maculatum	Laurasia	Eurasia	JQ026270		DQ192447		JQ026251	Mined from GenBank
Siluriformes	Sisoridae		Glyptothorax annandalei	Laurasia	Eurasia			DQ514363		MN396887	Mined from GenBank
Siluriformes	Sisoridae		Glyptothorax granosus	Laurasia	Eurasia					KP872684	Mined from GenBank
Siluriformes	Sisoridae		Glyptothorax sinensis	Laurasia	Eurasia			DQ514385		KJ739617	Mined from GenBank
Siluriformes	Sisoridae		Hara jerdoni	Laurasia	Eurasia			DQ846723		AP012012	Mined from GenBank
Siluriformes	Sisoridae		Oreoglanis immaculatus	Laurasia	Eurasia					KP872690	Mined from GenBank
Siluriformes	Sisoridae		Pareuchiloglanis anteanalis	Laurasia	Eurasia			DQ508055		KP872692	Mined from GenBank
Siluriformes	Sisoridae		Pseudexostoma yunnanense	Laurasia	Eurasia	JQ026275		DQ192443		JQ026258	Mined from GenBank
