# Supplementary material for: Early Biogeography of Otophysi Points to the Neotropics as the Cradle of Characiphysan Fishes
Source: Ecol Evol. 2025 Nov 15;15(11):e72431. doi: 10.1002/ece3.72431 (PMC12619110; doi:10.1002/ece3.72431)
Supplement: Supplementary file 7 — Table S2: The list of taxa examined in this study, along with their ancestral and current distribution, the GenBank accession numbers of the corresponding molecular sequences, the assembly methods used for the mitogenomes and the origin of the reads. NA, North America; SA, South America. [file ECE3-15-e72431-s006.xlsx]

## Sheet: Partition characteristic
Partition	Species sampled Ostariophysii	Species sampled Characiphysi	Alignment size (bp)	informative sites (bp)	variable sites (bp)
tRNA	452	415	1710	992	1233
12S	451	414	1142	672	799
16s	451	414	2414	1258	1511
nd1	452	415	990	628	712
nd2	452	415	1215	984	1096
co1	452	415	1581	756	912
co2	452	415	765	452	544
atp8	452	415	201	151	159
atp6	452	415	684	495	567
co3	452	415	786	431	541
nd3	452	415	354	259	294
nd4l	452	415	297	241	271
nd4	452	415	1400	1093	1221
nd5	452	415	2215	1786	1922
nd6	452	415	565	454	497
cytb	452	415	1168	729	858
myh6	273	266	834	341	438
rag1	276	245	1454	809	979
rag2	324	316	1224	744	856
sh3px	65	56	723	263	297
Total	687	644	21701	13539	15707
