# Supplementary material for: Early Biogeography of Otophysi Points to the Neotropics as the Cradle of Characiphysan Fishes
Source: Ecol Evol. 2025 Nov 15;15(11):e72431. doi: 10.1002/ece3.72431 (PMC12619110; doi:10.1002/ece3.72431)
Supplement: Supplementary file 8 — Table S3: Most likely substitution model for each partitions according to MODELFINDER. [file ECE3-15-e72431-s011.xlsx]

## Sheet: Feuil1
	Mitochondrial	Nuclear	Concatenated
tRNA	GTR+F+R8		GTR+F+R8
12S	GTR+F+R6		GTR+F+R8
16S	GTR+F+R9		GTR+F+R10
ND1	GTR+F+R10		GTR+F+R10
ND2	GTR+F+R10		GTR+F+R10
CO1	GTR+F+R10		GTR+F+R10
CO2	TIM2+F+R9		GTR+F+R7
ATP8	TVM+F+R7		TVM+F+R8
ATP6	TIM2+F+R9		GTR+F+R7
CO3	GTR+F+R8		GTR+F+R8
ND3	TVM+F+R7		GTR+F+R8
ND4L	GTR+F+R8		GTR+F+R8
ND4	GTR+F+R8		GTR+F+R8
ND5	GTR+F+R8		GTR+F+R10
ND6	TVM+F+R9		K3Pu+F+R9
CytB	GTR+F+R10		GTR+F+R7
mh6		TIM2+F+R5	TN+F+I+G4
rag1		TVMe+R6	TVMe+R10
rag2		TVMe+R6	TVMe+R9
sh3px3		TN+F+I+G4	TN+F+I+G4
