# Supplementary material for: Early Biogeography of Otophysi Points to the Neotropics as the Cradle of Characiphysan Fishes
Source: Ecol Evol. 2025 Nov 15;15(11):e72431. doi: 10.1002/ece3.72431 (PMC12619110; doi:10.1002/ece3.72431)
Supplement: Supplementary file 9 — Data S2: Phylogenetic reconstruction based on mitochondrial genomes with bootstrap scores derived from 5000 replicates in newick format. [file ECE3-15-e72431-s003.pdf]

#NEXUS
begin trees;
	tree tree_1 = [&R] ((Gono_Chanos_chanos:0.179651,Gono_Gonorynchus_greyi:0.45305)[&BS=100,!rotate=false]:0.048126,((((Cypri_Gyrinocheilus_aymonieri:0.128396,((Cypriniformes_Carpiodes_carpio:0.099208,Cypriniformes_Myxocyprinus_asiaticus:0.122815)[&BS=100]:0.017058,(Cypriniformes_Catostomus_commersonii:0.093516,(Cypriniformes_Moxostoma_poecilurum:0.080857,Cypri_Hypentelium_nigricans:0.075454)[&BS=100]:0.03864)[&BS=100]:0.038515)[&BS=100]:0.085246)[&BS=100]:0.01582,((Cypri_Vaillantella_maassi:0.16387,(Cypriniformes_Chromobotia_macracanthus:0.132867,Cypriniformes_Leptobotia_elongata:0.085949)[&BS=100]:0.018079)[&BS=100]:0.011518,((Cypriniformes_Pangio_anguillaris:0.127494,(Cypriniformes_Cobitis_hankugensis:0.09038,Cypri_Cobitis_striata:0.09191)[&BS=100]:0.098554)[&BS=100]:0.041661,(Cypri_Peusdohomaloptera_leonardii:0.192719,(Cypri_Schistura_longa:0.111812,(Cypriniformes_Barbatula_barbatula:0.193423,Cypri_Lefua_costata:0.138279)[&BS=100]:0.02829)[&BS=100]:0.034827)[&BS=81]:0.009721)[&BS=97]:0.013238)[&BS=97]:0.014001)[&BS=97]:0.01309,((Cypriniformes_Labeo_rohita:0.083587,(Cypriniformes_Barbonymus_schwanenfeldii:0.071731,Cypri_Cyprinus_carpio:0.073259)[&BS=100]:0.017714)[&BS=100]:0.042089,(((Cypriniformes_Esomus_metallicus:0.297313,Cypri_Danio_rerio:0.273748)[&BS=98]:0.02858,(Cypriniformes_Amblypharyngodon_mola:0.175,(Cypriniformes_Horadandia_atukorali:0.154572,Cypriniformes_Trigonostigma_espei:0.120682)[&BS=100]:0.033729)[&BS=100]:0.107254)[&BS=100]:0.042567,((Cypriniformes_Acheilognathus_imberbis:0.285185,Cypriniformes_Rhodeus_uyekii:0.180671)[&BS=100]:0.095385,((Cypriniformes_Aphyocypris_lini:0.127881,(Cypriniformes_Culter_erythropterus:0.062616,Cypriniformes_Xenocypris_davidi:0.053377)[&BS=100]:0.023853)[&BS=100]:0.016406,((Cypri_Phoxinus_semotilus:0.169911,Cypri_Tinca_tinca:0.090564)[&BS=92]:0.013175,(Cypriniformes_Hemibarbus_barbus:0.116728,(Cypri_Gobio_gobio:0.131045,(Cypriniformes_Gnathopogon_nicholsi:0.131937,Cypriniformes_Pseudorasbora_elongata:0.105196)[&BS=97]:0.015156)[&BS=89]:0.01459)[&BS=100]:0.020611)[&BS=93]:0.00941)[&BS=93]:0.014552)[&BS=100]:0.022448)[&BS=99]:0.00842)[&BS=100]:0.033941)[&BS=100,!name="Cypriniformes",!color=#000000]:0.06425,((((Siluriformes_Hoplosternum_littorale:0.240615,(Siluriformes_Corydoras_nattereri:0.069581,(Siluriformes_Brochis_multiradiatus:0.066575,(Siluriformes_Corydoras_arcuatus:0.061637,Siluriformes_Corydoras_rabauti:0.044774)[&BS=99]:0.008325)[&BS=99]:0.017327)[&BS=100]:0.10586)[&BS=100]:0.075821,('Siluriformes_Astroblepus_sp.':0.235258,(Siluriformes_Sturisomatichthys_panamense:0.182779,((Siluriformes_Hypoptopoma_incognitum:0.109489,Siluriformes_Otocinclus_affinis:0.096536)[&BS=100]:0.03608,((Siluriformes_Ancistrus_cryptophthalmus:0.055364,Siluriformes_Ancistrus_temminckii:0.060608)[&BS=100]:0.056267,(Siluriformes_Pterygoplichthys_disjunctivus:0.047149,(Siluriformes_Hypostomus_ancistroides:0.023762,Siluriformes_Hypostomus_francisci:0.023842)[&BS=100]:0.025336)[&BS=100]:0.046089)[&BS=100]:0.03367)[&BS=100]:0.030288)[&BS=100]:0.023414)[&BS=100]:0.01353)[&BS=98]:0.010638,(Siluriformes_Diplomystes_nahuelbutaensis:0.165214,((Siluriformes_Rita_rita:0.136591,(Siluriformes_Chaca_bankanensis:0.225323,Siluriformes_Plotosus_japonicus:0.263038)[&BS=95]:0.031418)[&BS=63]:0.009976,(((Siluriformes_Lophiosilurus_alexandri:0.124392,(Siluriformes_Pimelodus_pictus:0.112105,(Siluriformes_Pseudoplatystoma_corruscans:0.035245,Siluriformes_Pseudoplatystoma_magdaleniatum:0.039277)[&BS=100]:0.048065)[&BS=100]:0.037319)[&BS=100]:0.033374,((Siluriformes_Ompok_bimaculatus:0.072633,Siluriformes_Pterocryptis_anomala:0.093555)[&BS=100]:0.032167,(Siluriformes_Kryptopterus_vitreolus:0.10533,(Siluriformes_Silurus_galnis:0.058193,(Siluriformes_Silurus_asotus:0.049823,Siluriformes_Silurus_lanzhouensis:0.036947)[&BS=85]:0.011467)[&BS=100]:0.039149)[&BS=100]:0.041669)[&BS=100]:0.042227)[&BS=91]:0.0083,(((Siluriformes_Heteropneustes_fossilis:0.104628,(Siluriformes_Clarias_dussumieri:0.072989,Siluriformes_Clarias_sp:0.056482)[&BS=100]:0.044285)[&BS=100]:0.062939,(Siluriformes_Bunocephalus_coracoideus:0.27255,((Siluriformes_Amblydoras_gonzalezi:0.142595,Siluriformes_Platydoras_armatulus:0.10496)[&BS=100]:0.017239,(Siluriformes_Centromochlus_perugiae:0.150427,(Siluriformes_Tetranematichthys_quadrifilis:0.094609,Siluriformes_Ageneiosus_pardalis:0.111195)[&BS=100]:0.054389)[&BS=100]:0.02448)[&BS=100]:0.023626)[&BS=80]:0.012989)[&BS=67]:0.007485,((((Siluriformes_Arius_dispar:0.061602,(Siluriformes_Bagre_panamensis:0.083559,Siluriformes_Occidentarius_platypogon:0.057305)[&BS=57]:0.010405)[&BS=100]:0.087962,((Siluriformes_Amphilius_sp:0.225419,Siluriformes_Synodontis_schoutedeni:0.111572)[&BS=87]:0.013281,(Siluriformes_Chrysichthys_nigrodigitatus:0.161173,(Siluriformes_Auchenoglanis_occidentalis:0.124824,Siluriformes_Pareutropius_debauwi:0.138243)[&BS=95]:0.013962)[&BS=95]:0.01078)[&BS=95]:0.00946)[&BS=63]:0.004422,((Siluriformes_Pangasianodon_gigas:0.06789,(Siluriformes_Pangasius_larnaudii:0.057726,Siluriformes_Pangasius_sanitwongsei:0.05178)[&BS=100]:0.021038)[&BS=100]:0.037435,(Siluriformes_Cranoglanis_bouderius:0.147163,(Siluriformes_noturus_taylori:0.125041,((Siluriformes_Ameiurus_nebulosus:0.053728,Siluriformes_Ameiurus_catus:0.044658)[&BS=100]:0.067021,(Siluriformes_Ictalurus_furcatus:0.041218,(Siluriformes_Ameiurus_melas:0.137185,Siluriformes_Ictalurus_punctatus:0.004159)[&BS=100]:0.048471)[&BS=100]:0.031767)[&BS=100]:0.019364)[&BS=100]:0.03994)[&BS=100]:0.021716)[&BS=100]:0.010899)[&BS=100]:0.008825,((Siluriformes_Liobagrus_kingi:0.186756,((Siluriformes_Bagarius_yarrelli:0.124861,(Siluriformes_Hara_jerdoni:0.160108,(Siluriformes_Glyptothorax_sinensis:0.073819,(Siluriformes_Glyptothorax_annandalei:0.027748,(Siluriformes_Gagata_dolichonema:0.008982,Siluriformes_Glyptothorax_granosus:0.010735)[&BS=100]:0.019408)[&BS=100]:0.025246)[&BS=100]:0.05666)[&BS=100]:0.015525)[&BS=100]:0.030505,((Siluriformes_Glaridoglanis_andersonii:0.064035,Siluriformes_Glyptosternon_maculatum:0.083876)[&BS=100]:0.01382,(Siluriformes_Exostoma_gaoligongense:0.122164,(Siluriformes_Pareuchiloglanis_anteanalis:0.065307,(Siluriformes_Oreoglanis_immaculatus:0.094104,(Siluriformes_Creteuchiloglanis_gongshanensis:0.032904,Siluriformes_Pseudexostoma_yunnanensis:0.036796)[&BS=100]:0.017444)[&BS=99]:0.028856)[&BS=100]:0.125256)[&BS=100]:0.013416)[&BS=100]:0.01343)[&BS=100]:0.01685)[&BS=100]:0.028867,((Siluriformes_Ailia_coila:0.15598,Siluriformes_Horabagrus_brachysoma:0.111206)[&BS=99]:0.014349,(((Siluriformes_Hemibagrus_guttatus:0.028756,Siluriformes_Hemibagrus_macropterus:0.02581)[&BS=100]:0.095148,(Siluriformes_Mystus_cavasius:0.097145,(Siluriformes_Phractocephalus_hemioliopterus:0.097221,(Siluriformes_Hemibagrus_nemurus:0.080108,Siluriformes_Sperata_seenghala:0.102702)[&BS=100]:0.013391)[&BS=100]:0.040749)[&BS=97]:0.011312)[&BS=100]:0.025124,((Siluriformes_Pelteobagrus_eupogon:0.040651,(Siluriformes_Pseudobagrus_brevicorpus:0.02513,Siluriformes_Pseudobagrus_tokiensis:0.025745)[&BS=100]:0.035856)[&BS=100]:0.015387,(Siluriformes_Pseudobagrus_pratti:0.04559,(Siluriformes_Pseudobagrus_albomarginatus:0.007458,(Siluriformes_Leiocassis_longirostris:0.004497,(Siluriformes_Leiocassis_crassilabris:1.2E-5,Siluriformes_Tachysurus_argentivittatus:0.00415)[&BS=100]:0.008492)[&BS=100]:0.001689)[&BS=100]:0.03219)[&BS=100]:0.019461)[&BS=100]:0.075751)[&BS=100]:0.019698)[&BS=99]:0.008182)[&BS=100]:0.013564)[&BS=89]:0.006758)[&BS=58]:0.003738)[&BS=66]:0.008793)[&BS=100]:0.040912)[&BS=100]:0.013173)[&BS=100,!name="Siluriformes",!color=#000000]:0.032577,((Citharinoidei_Citharinus_congicus_MTG_ok:0.151129,(Citharinoidei_Xenocharax_spilurus_PE_ok:0.127482,(Citharinoidei_Ichthyborus_sp_MTG_ok:0.13456,(Citharinoidei_nannocharax_intermedius_WF_ok:0.216041,(Citharinoidei_Paradistichodus_dimidiatus_ok:0.095786,(Citharinoidei_Distichodus_hypostomatus_PE_ok:0.056193,(Citharinoidei_Distichodus_lusosso_ok:0.014156,Citharinoidei_Distichodus_sexfasciatus_MTG_ok:0.012719)[&BS=100]:0.033452)[&BS=100]:0.012912)[&BS=100]:0.007552)[&BS=100]:0.015619)[&BS=100]:0.060228)[&BS=100]:0.038288)[&BS=100,!name="Citharinoidei",!color=#006600]:0.052185,(((Gymnotiformes_Apteronotus_albifrons:0.068134,Gymnotiformes_Apteronotus_rostratus:0.069002)[&BS=100]:0.2509,(((Gymnotiformes_Eigenmannia_humboldtii:0.059622,Gymnotiformes_Eigenmannia_sp:0.061209)[&BS=100]:0.101578,(Gymnotiformes_Sternopygus_aequilabiatus:0.020511,Gymnotiformes_Sternopygus_dariensis:0.024788)[&BS=100]:0.104145)[&BS=95]:0.019572,((Gymnotiformes_Gymnorhamphichthys_sp:0.335352,(Gymnotiformes_Brachyhypopomus_occidentalis:0.07032,Gymnotiformes_Brachyhypopomus_sp:0.087796)[&BS=100]:0.142447)[&BS=100]:0.049581,((Gymnotiformes_Electrophorus_electricus:0.052074,Gymnotiformes_Electrophorus_voltai:0.042255)[&BS=100]:0.385443,(Gymnotiformes_Gymnotus_carapo:0.01131,Gymnotiformes_Gymnotus_sylvius:0.018429)[&BS=100]:0.199816)[&BS=87]:0.039473)[&BS=77]:0.017132)[&BS=87]:0.015625)[&BS=100,!name="Gymnotiformes",!color=#000000]:0.04608,(((((Hepsetidae_Hepsetus_odoe_MTG_ok:0.070505,(Hepsetidae_Hepsetus_kingsleyae_SE_ok:0.011474,Hepsetidae_Hepsetus_lineatus_PE_ok:0.00383)[&BS=100]:0.077672)[&BS=100,!name="Hespetidae",!color=#006600]:0.16082,(Erythrinidae_Erythrinus_erythrinus_ok:0.134098,(Erythrinidae_Hoplias_aimara_ok:0.120832,(Erythrinidae_Hoplias_intermedius_MTG_ok:0.075039,(Erythrinidae_Hoplerythrinus_unitaeniatus_ok:0.047515,Erythrinidae_Hoplias_malabaricus_MTG_ok:0.040747)[&BS=100]:0.061169)[&BS=100]:0.024128)[&BS=100]:0.029498)[&BS=100,!name="Erythrinidae"]:0.063434)[&BS=88]:0.019872,(((Alestidae_Alestes_librechtsii_ok:0.110026,(Alestidae_Ladigesia_rolofii_ok:0.116572,Alestidae_Micralestes_sp_MTG_ok:0.083946)[&BS=100]:0.088988)[&BS=100]:0.042576,(Alestidae_Brycinus_opisthotaenia_PE_ok:0.107292,(Alestidae_Brycinus_taeniurus_PE_ok:0.140196,(Alestidae_Alestopetersius_smykalai_ok:0.092305,Alestidae_Phenacogrammus_interruptus_MTG_ok:0.100368)[&BS=100]:0.053856)[&BS=99]:0.009804)[&BS=100]:0.021765)[&BS=100,!name="Alestidae",!color=#006600]:0.114424,((Crenuchidae_Melanocharacidium_blennioides_SE_ok:0.150523,(Crenuchidae_Ammocryptocharax_elegans_PE_ok:0.147752,Crenuchidae_Crenuchus_spilurus_MTG_ok:0.300603)[&BS=100]:0.04149)[&BS=100]:0.037803,(Crenuchidae_Microcharacidium_sp_WF_ok:0.216398,(Crenuchidae_Elachocharax_pulcher_WF_ok:0.180642,(Crenuchidae_Characidium_zebra_ok:0.11245,(Crenuchidae_Characidium_bolivianus_ok:0.059434,Crenuchidae_Characidium_fasciatum_WF_ok:0.050102)[&BS=100]:0.043899)[&BS=100]:0.017374)[&BS=100]:0.025268)[&BS=100]:0.016316)[&BS=100,!name="Crenuchidae"]:0.071398)[&BS=88,!rotate=true]:0.015968)[&BS=47,!rotate=true]:0.006477,((Parondotidae_Saccodon_wagneri_PE_ok:0.088666,(Parondotidae_Apareiodon_affinis_MTG_ok:0.087847,(Parondotidae_Apareiodon_ibitiensis_SE1_ok:0.111687,(Parondotidae_Parodon_buckleyi_ok:0.035614,Parondotidae_Parodon_hilarii_PE_ok:0.065109)[&BS=100]:0.018833)[&BS=100]:0.018922)[&BS=100]:0.035168)[&BS=100,!name="Parodontidae"]:0.052883,(((Cynodontidae_Cynodon_gibbus_ok:0.110201,(Cynodontidae_Hydrolycus_scomberoides_MTG_ok:0.131247,Cynodontidae_Rhaphiodon_vulpinus_PE_ok:0.126681)[&BS=98]:0.015867)[&BS=100,!name="Cynodontidae"]:0.088836,((Serrasalmidae_Mylossoma_duriventre_ok:0.076893,(Serrasalmidae_Colossoma_macropomum_MTG_ok:0.008726,(Serrasalmidae_Piaractus_brachypomus_MTG_ok:5.24E-4,(Serrasalmidae_Piaractus_mesopotamicus_MTG_ok:0.004079,Serrasalmidae_Piaractus_sp_MTG_ok:0.023009)[&BS=100]:1.98E-4)[&BS=100]:0.007833)[&BS=100]:0.057408)[&BS=100]:0.020903,(((Serrasalmidae_Myloplus_rubripinnis_MTG_ok:0.011949,(Serrasalmidae_Myloplus_asterias_ok:4.95E-4,Serrasalmidae_Myloplus_torquatus_ok:0.002291)[&BS=100]:0.012907)[&BS=100]:0.047804,(Serrasalmidae_Myleus_sp_MTG_ok:0.053631,(Serrasalmidae_Myloplus_schomburgkii_MTG_ok:0.057717,(Serrasalmidae_Myloplus_sp_ok:0.025261,(Serrasalmidae_Tometes_trilobatus_PE_ok:0.013951,Serrasalmidae_Utiaritichthys_sennaebragai_SE_ok:0.010904)[&BS=100]:0.013983)[&BS=100]:0.022407)[&BS=100]:0.007461)[&BS=100]:0.011608)[&BS=100]:0.02279,((Serrasalmidae_Metynnis_hypsauchen_MTG_ok:0.055222,(Serrasalmidae_Metynnis_sp_ok:0.074537,(Serrasalmidae_Metynnis_argenteus_ok:0.018409,Serrasalmidae_Metynnis_luna_PE_ok:0.015249)[&BS=100]:0.027986)[&BS=100]:0.020855)[&BS=100]:0.022923,(Serrasalmidae_Catoprion_mento_ok:0.064249,((Serrasalmidae_Pygocentrus_nattereri_MTG_ok:0.014084,Serrasalmidae_Pygocentrus_piraya_SE_ok:0.012523)[&BS=100]:0.009773,(Serrasalmidae_Pristobrycon_calmoni_SE_ok:0.030044,(Serrasalmidae_Serrasalmus_elongatus_ok:0.024238,((Serrasalmidae_Serrasalmus_maculatus_ok:2.0E-6,Serrasalmidae_Serrasalmus_rhombeus_ok:6.92E-4)[&BS=100]:0.007074,(Serrasalmidae_Serrasalmus_hollandi_ok:0.002267,(Serrasalmidae_Serrasalmus_compressus_ok:0.002791,Serrasalmidae_Serrasalmus_odyssei_ok:0.001852)[&BS=98]:6.4E-4)[&BS=100]:0.007774)[&BS=100]:0.012873)[&BS=100]:0.004793)[&BS=100]:0.007245)[&BS=100]:0.038402)[&BS=100]:0.016605)[&BS=100]:0.010438)[&BS=100]:0.030595)[&BS=100,!name="Serrasalmidae"]:0.027723)[&BS=95]:0.010802,((Hemiodontidae_Bivibranchia_fowleri_ok:0.168642,((Hemiodontidae_Anodus_elongatus_SE_ok:0.098864,Hemiodontidae_Anodus_orinocensis_SE_1_ok:0.081528)[&BS=100]:0.016091,(Hemiodontidae_Hemiodopsis_gracilis_MTG_ok:0.079652,Hemiodontidae_Hemiodus_unimaculatus_ok:0.109354)[&BS=98]:0.01732)[&BS=98]:0.009667)[&BS=100,!name="Hemiodontidae"]:0.055431,((((Chilodontidae_Chilodus_gracilis_SE_ok:0.065986,Chilodontidae_Chilodus_punctatus_MTG_ok:0.076189)[&BS=100]:0.09158,(Chilodontidae_Caenotropus_maculosus_PE_ok:0.134318,(Chilodontidae_Caenotropus_labyrinthicus_ok:0.077627,Chilodontidae_Caenotropus_mestomorgmatos_cons_ok:0.07959)[&BS=100]:0.015678)[&BS=98]:0.017546)[&BS=100,!name="Chilodontidae"]:0.073176,(('Anostomidae_Synaptolaemus_latofasciatus1.2_ok':0.075376,(Anostomidae_Anostomus_brevior_1_ok:0.064144,(Anostomidae_Pseudanos_winterbottomi_cons_ok:0.073235,(Anostomidae_Pseudanos_gracilis_ok:0.018973,Anostomidae_Pseudanos_trimaculatus_consensus_ok:0.01102)[&BS=100]:0.038377)[&BS=100]:0.015111)[&BS=100]:0.044449)[&BS=100]:0.050209,((Anostomidae_Hypomasticus_copelandii_cons_ok:0.018077,Anostomidae_Hypomasticus_steindachneri_WF_ok:0.019832)[&BS=100]:0.062108,((Anostomidae_Leporinus_striatus_ok:0.110216,(Anostomidae_Abramites_hypselonotus_MTG_ok:0.163101,((Anostomidae_Megaleporinus_trifaciatus_2_ok:0.001131,Anostomidae_Megaleporinus_trifasciatus_1_cons_ok:0.001326)[&BS=100]:0.085141,(Anostomidae_Leporinus_elongatus_MTG_ok:0.025956,(Anostomidae_Leporinus_piavussu_MTG_ok:1.71E-4,Anostomidae_Megaleporinus_obtusidens_MTG_ok:3.55E-4)[&BS=100]:0.02161)[&BS=100]:0.039762)[&BS=100]:0.039512)[&BS=100]:0.011101)[&BS=100]:0.016739,(((Anostomidae_Leporinus_affinis_MTG_ok:0.032429,Anostomidae_Leporinus_fasciatus_ok:0.028401)[&BS=100]:0.032058,(Anostomidae_Leporinus_agassizii_consensus_ok:0.042691,Anostomidae_Leporinus_fridericci_ok:0.035844)[&BS=100]:0.021347)[&BS=100]:0.024113,(Anostomidae_Anostomoides_laticeps_PE_ok:0.080431,((Anostomidae_Laemolyta_proxima_ok:0.033135,Anostomidae_Laemolyta_taeniatus_ok:0.028681)[&BS=100]:0.039443,(Anostomidae_Schizodon_fasciatus_2_ok:0.073525,(Anostomidae_Rhytiodus_argenteofuscus_ok:0.079785,Anostomidae_Rhytiodus_microlepis_ok:0.065881)[&BS=100]:0.023756)[&BS=100]:0.019434)[&BS=100]:0.006782)[&BS=100]:0.008796)[&BS=100]:0.008241)[&BS=100]:0.021884)[&BS=100]:0.012683)[&BS=100,!name="Anostomidae"]:0.039784)[&BS=79,!rotate=true]:0.006977,((Prochilodontidae_Ichthyoelephas_longirostris_MTG_ok:0.126969,((Prochilodontidae_Semaprochilodus_varii_SE_ok:0.054554,(Prochilodontidae_Semaprochilodus_insignis_ok:0.004062,Prochilodontidae_Semaprochilodus_kneri_SE_ok:0.006888)[&BS=100]:0.043966)[&BS=100]:0.030233,(Prochilodontidae_Prochilodus_vimboides_MTG_ok:0.039194,((Prochilodontidae_Prochilodus_argenteus_MTG_ok:0.009536,Prochilodontidae_Prochilodus_harttii_MTG_ok:0.008948)[&BS=100]:0.003397,((Prochilodontidae_Prochilodus_costatus_MTG_ok:0.004065,Prochilodontidae_Prochilodus_lineatus_MTG_ok:0.004252)[&BS=100]:0.004157,(Prochilodontidae_Prochilodus_mariae_PE_ok:0.010948,(Prochilodontidae_Prochilodus_nigricans_ok:0.001261,Prochilodontidae_Prochilodus_rubrotaeniatus_ok:0.001823)[&BS=100]:0.003573)[&BS=100]:0.003532)[&BS=100]:0.004491)[&BS=100]:0.030458)[&BS=100]:0.036546)[&BS=100]:0.030834)[&BS=100,!name="Prochilodontidae"]:0.02761,((Curimatidae_Curimatopsis_macrolepis_SE_1_ok:0.123341,(Curimatidae_Curimatopsis_evelynae_MTG_ok:0.113031,(Curimatidae_Curimatopsis_crypticus_1_SE_ok:0.034523,Curimatidae_Curimatopsis_macrolepis_2_ok:0.053494)[&BS=100]:0.032832)[&BS=100]:0.037202)[&BS=100]:0.066417,(((Curimatidae_Curimata_incompta_PE_ok:0.09334,Curimatidae_Curimata_mivartii_MTG_ok:0.074367)[&BS=100]:0.014768,(Curimatidae_Curimata_vittata_ok:0.11042,Curimatidae_Potamorhina_altamazonica_ok:0.073773)[&BS=99]:0.010192)[&BS=100]:0.016552,((Curimatidae_Pseudocurimata_lineopunctata_PE_ok:0.129951,(Curimatidae_Psectrogaster_essequibensis_ok:0.04688,((Curimatidae_Psectrogaster_ciliata_SE_ok:0.025151,Curimatidae_Psectrogaster_curviventris_ok:0.024254)[&BS=100]:0.026489,(Curimatidae_Psectrogaster_rutiloides_SE_ok:0.007829,Curimatidae_Psectrogaster_saguiru_ok:0.002299)[&BS=100]:0.050855)[&BS=100]:0.015563)[&BS=100]:0.028169)[&BS=100]:0.019024,((Curimatidae_Steindachnerina_bimaculata_cons2_ok:0.100931,(Curimatidae_Steindachnerina_hypostoma_SE_ok:0.036052,(Curimatidae_Steindachnerina_guenteri_ok:0.019548,Curimatidae_Steindachnerina_sp_ok:0.01835)[&BS=100]:0.014154)[&BS=100]:0.02242)[&BS=100]:0.025045,((Curimatidae_Cyphocharax_magdalena_WF_ok:0.069964,(Curimatidae_Curimatopsis_crypticus_2_ok:0.022123,Curimatidae_Cyphocharax_spilurus_SE_ok:0.016228)[&BS=100]:0.040061)[&BS=100]:0.012012,(Curimatidae_Cyphocharax_helleri_ok:0.056625,((Curimatidae_Curimatella_meyeri_ok:0.055581,Curimatidae_Cyphocharax_spiluropsis_ok:0.054438)[&BS=100]:0.006555,((Curimatidae_Cyphocharax_plumbeus_SE_ok:0.032809,Curimatidae_Steindachnerina_dobula_2_ok:0.027635)[&BS=100]:0.020151,(Curimatidae_Curimatella_immaculata_ok:0.034902,(Curimatidae_Curimata_cryprinoides_ok:0.015975,Curimatidae_Curimatella_alburna_SE_ok:0.016968)[&BS=100]:0.014177)[&BS=100]:0.027476)[&BS=100]:0.008795)[&BS=100]:0.00622)[&BS=100]:0.009126)[&BS=99]:0.006595)[&BS=100]:0.027951)[&BS=100]:0.012437)[&BS=100]:0.029574)[&BS=85,!name="Curimatidae"]:0.010038)[&BS=84]:0.005146)[&BS=100]:0.016652)[&BS=92]:0.006589)[&BS=88]:0.007973)[&BS=100]:0.016918)[&BS=95]:0.007436,(((Ctenoluciidae_Ctenolucius_hujeta_MTG_ok:0.199522,(Ctenoluciidae_Boulengerella_cuvieri_ok:0.173271,Ctenoluciidae_Boulengerella_maculata_MTG_ok:0.168806)[&BS=100]:0.086989)[&BS=100,!name="Ctenoluciidae"]:0.200598,(((Lebiasinidae_Lebiasina_astrigata_MTG_ok:2.0E-6,Lebiasinidae_Lebiasina_multimaculata_MTG_ok:2.0E-6)[&BS=100]:0.131029,(Lebiasinidae_nannostomus_trifasciatus_ok:0.270343,(Lebiasinidae_nannostomus_beckfordi_PE_ok:0.093808,Lebiasinidae_nannostomus_espei_ok:0.123815)[&BS=100]:0.052716)[&BS=100]:0.070474)[&BS=100]:0.029855,((Lebiasinidae_Copeina_guttata_SE_ok:0.198924,(Lebiasinidae_Copella_arnoldi_ok:0.058871,Lebiasinidae_Copella_compta_SE_ok:0.068216)[&BS=100]:0.143363)[&BS=100]:0.030989,(Lebiasinidae_Pyrrhulina_filamentosa_WF_ok:0.079045,(Lebiasinidae_Pyrrhulina_sp_SE_ok:0.059414,(Lebiasinidae_Pyrrhulina_brevis_ok:0.040015,Lebiasinidae_Pyrrhulina_vittata_ok:0.035133)[&BS=100]:0.021567)[&BS=100]:0.036188)[&BS=100]:0.143872)[&BS=100]:0.058117)[&BS=100,!name="Lesbiasinidae"]:0.028225)[&BS=100]:0.029678,((Chalceidae_Chalceus_epakros_PE_ok[&!name="Chalcei"]:0.003312,Chalceidae_Chalceus_macrolepidotus_MTG_ok[&!name="Chalcei"]:0.002027)[&BS=100,!name="Chalceidae"]:0.14583,((((Iguanodectidae_Iguanodectes_sp_ok:0.128741,IguanodectidaeLost_Steindachnerina_dobula_1_ok:0.086521)[&BS=100]:0.138397,(Iguanodectidae_Bryconops_colanegra_WF_ok:0.094996,(Iguanodectidae_Bryconops_sp_WF_ok:0.127727,(Iguanodectidae_Bryconops_alburnoides_ok:0.07411,Iguanodectidae_Bryconops_caudomaculatus_WF_ok:0.062203)[&BS=100]:0.043675)[&BS=100]:0.015774)[&BS=100]:0.095784)[&BS=100,!name="Iguanodectidae"]:0.057824,(((Acestrorhynchidae_Acestrorhynchus_falcatus_PE_ok:0.168656,Acestrorhynchidae_Acestrorhynchus_microlepis_PE_lot1_ok:0.121825)[&BS=100]:0.038211,(Acestrorhynchidae_Acestrorhynchus_microlepis_lot2_ok:0.019081,(Acestrorhynchidae_Acestrorhynchus_falcirostris_ok:0.006372,Acestrorhynchidae_Acestrorhynchus_sp_MTG_ok:0.004123)[&BS=100]:0.014674)[&BS=100]:0.160186)[&BS=100]:0.07492,((AcestrorhynchidaeLost_Gnathocharax_steindachneri_WF_ok:0.238921,AcestrorhynchidaeLost_Roestes_molossus_ok:0.172004)[&BS=100]:0.031022,(Acestrorhynchidae_Longchogenys_ilisha_PE_ok:0.213386,(Acestrorhynchidae_Heterocharax_macrolepis_PE_ok:0.012728,Acestrorhynchidae_Hoplocharax_goethei_28_PE_ok:0.006365)[&BS=100]:0.122204)[&BS=92]:0.019269)[&BS=92]:0.022478)[&BS=100,!name="Acestrorhynchidae"]:0.041739)[&BS=98]:0.010321,(((Bryconidae_Chilobrycon_deuterodon_2_ok:0.133915,(Bryconidae_Salminus_brasiliensis_MTG_ok:0.304092,(Bryconidae_Brycon_pesu_1_ok:0.172604,((Bryconidae_Brycon_nattereri_MTG_ok:0.081318,Bryconidae_Brycon_falcatus_cons_ok:0.083304)[&BS=100]:0.038001,(Bryconidae_Brycon_orbignyanus_MTG_ok:0.037829,Bryconidae_Megalobrycon_cephalus_ok:0.051018)[&BS=100]:0.039868)[&BS=100]:0.031834)[&BS=100]:0.032439)[&BS=100]:0.095073)[&BS=100,!name="Bryconidae"]:0.093079,(((Gasteropelectidae_Carnegiella_marthae_SE_ok:0.123696,Gasteropelectidae_Carnegiella_strigata_MTG_ok:0.105415)[&BS=100]:0.129827,(Gasteropelectidae_Gasteropelecus_sternicla_WF_ok:0.088296,Gasteropelectidae_Thorachocharax_stellatus_ok:0.064437)[&BS=100]:0.089181)[&BS=100,!name="Gasteroplecetidae"]:0.13704,((Triportheidae_Agoniates_anchovia_WF_ok:0.1222,Triportheidae_Agoniates_halecinus_ok:0.083504)[&BS=100]:0.106231,(Triportheidae_Triportheus_albus_ok:0.112162,Triportheidae_Triportheus_rotundatus_ok:0.088551)[&BS=100]:0.043365)[&BS=100,!name="Triportheidae"]:0.041748)[&BS=85,!rotate=true]:0.006147)[&BS=83,!rotate=true]:0.00463,((((Characidae12_Protocheirodon_pi_PE_ok:0.191732,((Characidae11_Heterocheirodon_yatai_SE_ok:0.048792,Characidae11_Macropsobrycon_uruguayanae_WF_ok:0.047311)[&BS=100]:0.049657,((Characidae09_Cheirodontops_geayi_WF_ok:0.044351,Characidae09_Kolpotocheirodon_theloura_PE_ok:0.153928)[&BS=100]:0.031943,(Characidae10_Odontostible_fugitiva_WF_ok:0.048402,(Characidae10_Compursa_heterura_PE_ok:0.070219,Characidae10_Odontostilbe_sp_ok:0.026913)[&BS=100]:0.021172)[&BS=100]:0.019458)[&BS=100]:0.02736)[&BS=100]:0.029306)[&BS=100]:0.035438,((Characidae01_Cyanogaster_noctivaga_WF_ok:0.115264,(Characidae01_Aphyocharacidium_sp_PE_ok:0.173316,Characidae01_Paragoniates_alburnus_SE_ok:0.132138)[&BS=100]:0.049371)[&BS=99]:0.012767,(Characidae01_Leptagoniates_steindachneri_WF_ok:0.189412,((Characidae01_Prionobrama_filigera_MTGUnV_ok:5.25E-4,Characidae01_Prionobrama_paraguanyensis_WF_ok:3.0E-6)[&BS=100]:0.226777,(Characidae01_Aphyocharax_pusillus_2_WF_ok:0.072825,(Characidae01_Aphyocharax_alburnus_ok:0.07643,Characidae01_Aphyocharax_rathbuni_MTGUnV_ok:0.060315)[&BS=100]:0.03267)[&BS=100]:0.098734)[&BS=100]:0.260598)[&BS=100]:0.040801)[&BS=100]:0.023617)[&BS=99]:0.006793,((Characidae02_Exodon_paradoxus_WF_ok:0.222951,(Characidae02_Tetragonopterus_argenteus_SE_ok:0.162272,(Characidae02_Phenacogaster_pectinatus_WF_ok:0.111728,(Characidae02_Acanthocharax_microlepis_ok:0.211437,((Characidae02_Acestrocephalus_sardina_WF_ok:0.120813,Characidae02_Galeocharax_gulo_ok:0.111011)[&BS=100]:0.050186,(((Characidae02_Charax_gibosus_ok:0.063859,Characidae02_Roeboides_myersi_ok:0.053182)[&BS=100]:0.031574,(Characidae02_Charax_matae_WF_ok:0.027334,Characidae02_Charax_tectifer_ok:0.036168)[&BS=100]:0.04451)[&BS=100]:0.028188,(Characidae02_Charax_pauciradiatus_ok:0.056442,(Characidae02_Roeboides_xenodon_WF_ok:0.062839,(Characidae02_Roeboides_affinis_ok:0.02593,Characidae02_Roeboides_biserialis_ok:0.054417)[&BS=100]:0.019751)[&BS=100]:0.034387)[&BS=100]:0.023507)[&BS=100]:0.048465)[&BS=100]:0.009959)[&BS=100]:0.020312)[&BS=100]:0.02142)[&BS=100]:0.012582)[&BS=100]:0.008296,((Characidae08_Eretmobrycon_emperador_WF_ok:0.105397,Characidae08_Markiana_nigripinnis_ok:0.195481)[&BS=100]:0.018529,(Characidae08_Xenurobrycon_pteropus_SE_ok:0.143492,((Characidae07_Mimagoniates_microlepis_PE_ok:0.084115,(Characidae07_Glandulocauda_caerulea_SE_1_ok:0.047285,Characidae07_Lophiobrycon_weitzmani_SE_ok:0.070597)[&BS=100]:0.015559)[&BS=100]:0.030014,((Characidae06_Caiapobrycon_tucurui_WF_ok:0.078625,(Characidae06_Creagrutus_sp_ok:0.04067,(Characidae06_Creagrutus_manu_ok:5.01E-4,Characidae06_Creagrutus_yanatile_ok:3.84E-4)[&BS=100]:0.043831)[&BS=100]:0.027491)[&BS=100]:0.032853,(((Characidae03_Lepidocharax_burnsi_PE_ok:0.045995,Characidae03_Planaltina_myersi_PE_ok:0.009264)[&BS=100]:0.069526,(Characidae03_Acrobrycon_ipanquianus_ok:0.052626,(Characidae03_Hemibrycon_inanmbari_ok:6.48E-4,Characidae03_Hemibrycon_jelskii_ok:0.002155)[&BS=100]:0.061289)[&BS=100]:0.012954)[&BS=80]:0.008439,((Characidae05_Attonitus_ephimeros_ok:0.132046,(Characidae05_Attonitus_sp_ok:0.10614,(Characidae05_Ceratobranchia_sp_ok:0.08055,(Characidae05_Knodus_hypopterus_ok:0.047401,Characidae05_Prodontocharax_melanotus_ok:0.048834)[&BS=100]:0.029507)[&BS=100]:0.012879)[&BS=100]:0.022324)[&BS=100]:0.024991,((Characidae03_Bryconamericus_exodon_SE_ok:0.092667,(Characidae03_Piabina_argentea_PE_ok:0.067695,(Characidae03_Bryconamericus_lethostigmus_SE_ok:0.040031,Characidae03_Cyanocharax_alburnus_WF_ok:0.018339)[&BS=100]:0.034356)[&BS=100]:0.007954)[&BS=100]:0.021726,((Characidae04_Aulixidens_eugeniae_SE_ok:0.06909,Characidae04_Boehlkea_fredcochui_WF_ok:0.048701)[&BS=100]:0.015379,(Characidae04_Ceratobranchia_delotaenia_WF_ok:0.086335,Characidae04_Knodus_tanaothoros_PE_ok:0.065321)[&BS=100]:0.010283)[&BS=100]:0.024204)[&BS=100]:0.011984)[&BS=69]:0.006419)[&BS=69]:0.006099)[&BS=100]:0.016944)[&BS=100]:0.015359)[&BS=100]:0.012228)[&BS=100]:0.031029)[&BS=97]:0.004807)[&BS=98]:0.010063,(Characidae27_Spintherobolus_papilliferus_SE_ok:0.216321,((((Characidae21_Brittanichthys_axelrodi_PE_ok:0.162162,(Characidae21_Paracheirodon_axelrodi_MTG_ok:0.078624,Characidae21_Paracheirodon_innesi_MTG_ok:0.075672)[&BS=100]:0.081858)[&BS=100]:0.053709,(Characidae21_Hyphessobrycon_pulchripinnis_MTG_ok:0.157138,(Characidae21_Hyphessobrycon_sweglesi_MTG_ok:0.16512,(Characidae21_Hyphessobrycon_copelandi_SE_ok:0.04546,Characidae21_Hyphessobrycon_megalopterus_MTG_ok:0.041634)[&BS=100]:0.069463)[&BS=100]:0.049209)[&BS=100]:0.054253)[&BS=100]:0.015213,((((Characidae18_Ctenobrycon_spilurus_1_ok:0.017866,Characidae18_Moenkhausia_comma_WF_ok:0.016241)[&BS=100]:0.119966,(Characidae19_Jupiaba_zonata_PE_ok:0.047652,Characidae19_Moenkhausia_surinamensis_WF_ok:0.026749)[&BS=100]:0.10271)[&BS=100]:0.017924,(Characidae20_Moenkhausia_costae_MTG_ok:0.18969,((Characidae20_Hemigrammus_boesemani_WF_ok:0.001992,Characidae20_Hemigrammus_schmardae_WF_ok:0.004816)[&BS=100]:0.14937,(Characidae20_nematocharax_venustus_PE_ok:0.14765,(Characidae20_Hasemania_nana_MTG_ok:0.104105,Characidae20_Hasemania_hanseni_WF_ok:0.05883)[&BS=100]:0.044654)[&BS=100]:0.015431)[&BS=100]:0.040071)[&BS=100]:0.021571)[&BS=100]:0.014163,(((Characidae16_Gymnocorymbus_ternetzi_MTG_ok:0.032815,Characidae16_Gymnocorymbus_thayeri_SE_ok:0.035616)[&BS=100]:0.064846,(Characidae15_Orthospinus_franciscensis_PE_ok:0.076197,(Characidae14_Brachychalcinus_retrospina_WF_ok:0.064509,Characidae14_Poptella_brevispina_PE_ok:0.066574)[&BS=100]:0.017574)[&BS=100]:0.032566)[&BS=100]:0.016398,((Characidae17_Hemigrammus_erythrozonus_MTG_ok:0.088606,(Characidae17_Hyphessobrycon_roseus_MTG_ok:0.095804,Characidae17_Pristella_maxillaris_MTG_ok:0.086495)[&BS=100]:0.029554)[&BS=100]:0.013729,(Characidae17_Moenkhausia_chrysargyrea_WF_ok:0.084292,(Characidae17_Hemigrammus_unilineatus_WF_ok:0.086713,(Characidae13_Aphyodite_grammica_WF_ok:0.106323,Characidae13_Hyphessobrycon_amandae_MTG_ok:0.10751)[&BS=100]:0.055545)[&BS=100]:0.006977)[&BS=100]:0.015475)[&BS=100]:0.020001)[&BS=100]:0.024084)[&BS=100]:0.018329)[&BS=100]:0.014196,(((Characidae26_Tucanoichthys_tucano_WF_ok:0.157696,(Characidae23_Stygichthys_typhlops_PE_ok:0.118971,(Characidae23_Deuterodon_giton_MTG_ok:0.02662,Characidae23_Deuterodon_iguape_WF_ok:0.045115)[&BS=100]:0.078664)[&BS=100]:0.054131)[&BS=96]:0.013851,(Characidae26_Grundulus_bogotensis_MTG_ok:0.167983,(Characidae22_Ctenobrycon_spilurus_PE_ok:0.133301,(((Characidae22_Astyanax_aeneus_MTG_ok:0.010389,Characidae22_Astyanax_mexicanus_MTG_ok:0.007299)[&BS=100]:0.084064,(Characidae22_Astyanax_bimaculatus_ok:0.061809,(Characidae22_Astyanax_altiparanae_MTG_ok:0.007002,Characidae22_Astyanax_lacustris_MTG_ok:0.008347)[&BS=100]:0.054392)[&BS=100]:0.043937)[&BS=100]:0.031618,((Characidae22_Astyanax_maximus_ok:0.008178,Characidae22_Psalidodon_fasciatus_2_ok:0.003528)[&BS=100]:0.096926,(Characidae22_Oligosarcus_argenteus_MTG_ok:0.043888,(Characidae22_Psalidodon_fasciatus_1_MTG_ok:0.020676,(Characidae22_Astyanax_sp_MTG_ok:0.009919,(Characidae22_Astyanax_paranae_MTG_ok:0.009297,Characidae22_Psalidodon_rivularis_MTG_ok:0.010174)[&BS=99]:0.001486)[&BS=100]:0.004585)[&BS=100]:0.020315)[&BS=100]:0.036869)[&BS=100]:0.024414)[&BS=100]:0.040908)[&BS=100]:0.031932)[&BS=100]:0.014337)[&BS=88]:0.004819,(((Characidae26_Jupiaba_ocellata_PE_ok:0.02999,Characidae26_Jupiaba_polylepis_PE_ok:0.043575)[&BS=100]:0.125449,((Characidae24_nematobrycon_palmeri_MTG_ok:0.104944,(Characidae24_Hyphessobrycon_herbertaxelrodi_MTG_ok:0.074002,Characidae24_Hyphessobrycon_sp_WF_ok:0.164523)[&BS=99]:0.042466)[&BS=100]:0.080568,((Characidae24_Erythrocharax_altipinnis_PE_ok:0.161579,Characidae24_Hyphessobrycon_elachys_MTG_ok:0.138454)[&BS=100]:0.055629,((Characidae25_Hemigrammus_levis_WF_ok:0.148569,Characidae25_Moenkhausia_gracilima_PE_ok:0.103942)[&BS=100]:0.027171,(Characidae25_Phallobrycon_adenacanthus_PE_ok:0.126246,Characidae25_Schultzites_sp_WF_ok:0.156545)[&BS=100]:0.017012)[&BS=100]:0.063826)[&BS=99]:0.011151)[&BS=100]:0.032065)[&BS=90]:0.011821,((Characidae26_Inpaichthys_kerri_MTG_ok:0.188219,(Characidae26_Raschoviscus_crassiceps_PE_ok:0.109005,(Characidae26_Hollandichthys_multifasciatus_PE_ok:0.088413,Characidae26_Hyphessobrycon_flammeus_MTG_ok:0.08064)[&BS=73]:0.01548)[&BS=100]:0.069537)[&BS=83]:0.014474,((Characidae27_Moenkhausia_sanctaefilomenae_MTG_ok:0.130976,(Characidae27_Bario_steindachneri_WF_ok:0.08938,Characidae27_Moenkhausia_oligolepis_WF_ok:0.104507)[&BS=100]:0.033722)[&BS=100]:0.086549,(Characidae27_Bryconella_pallidifrons_PE_ok:0.21784,(Characidae27_Thayera_sp_ok:0.060136,(Characidae27_Thayeria_boehlkei_MTG_ok:0.001731,Characidae27_Thayeria_obliqua_SE_ok:6.07E-4)[&BS=100]:0.061262)[&BS=100]:0.123665)[&BS=96]:0.017274)[&BS=100]:0.030854)[&BS=91]:0.016284)[&BS=97]:0.009272)[&BS=100]:0.012186)[&BS=100]:0.066532)[&BS=100]:0.032625)[&BS=100,!name="Characidae"]:0.021954)[&BS=88]:0.00768)[&BS=99]:0.008663)[&BS=100]:0.010609)[&BS=96,!rotate=false]:0.007359)[&BS=100,!rotate=false]:0.019258)[&BS=59]:0.007615)[&BS=94]:0.008624)[&BS=100]:0.039695)[&BS=100,!rotate=false]:0.048127);
end;
