# Supplementary material for: Early Biogeography of Otophysi Points to the Neotropics as the Cradle of Characiphysan Fishes
Source: Ecol Evol. 2025 Nov 15;15(11):e72431. doi: 10.1002/ece3.72431 (PMC12619110; doi:10.1002/ece3.72431)
Supplement: Supplementary file 10 — Data S3: Phylogenetic reconstruction based on four nuclear genes with bootstrap scores derived from 5000 replicates in newick format. [file ECE3-15-e72431-s008.pdf]

#NEXUS
begin trees;
	tree tree_1 = [&R] ((Gonorynchiformes_Chanos_chanos:0.157676,Gonorynchiformes_Gonorynchus_greyi:0.140035)[&BS=100]:0.037741,(((Cypriniformes_Myxocyprinus_asiaticus:0.029694,(Cypriniformes_Carpiodes_carpio:0.014445,(Cypriniformes_Catostomus_commersonii:0.017332,Cypriniformes_Hypentelium_nigricans:0.018614)[&BS=88.4]:0.006805)[&BS=100]:0.04599)[&BS=100]:0.038587,((Cypriniformes_Gyrinocheilus_aymonieri:0.117597,(Cypriniformes_Chromobotia_macracanthus:0.064136,(Cypriniformes_Leptobotia_elongata:0.049657,(Cypriniformes_Vaillantella_maassi:0.072779,((Cypriniformes_Homaloptera_leonardi:0.086693,(Cypriniformes_Barbatula_barbatula:0.065231,Cypriniformes_Lefua_costata:0.081859)[&BS=100]:0.042655)[&BS=92.9]:0.015116,(Cypriniformes_Pangio_anguillaris:0.06381,(Cypriniformes_Cobitis_hankugensis:0.015593,Cypriniformes_Cobitis_striata:0.015001)[&BS=100]:0.052212)[&BS=96.3]:0.023445)[&BS=98.2]:0.021552)[&BS=95]:0.014885)[&BS=48.8]:0.005004)[&BS=99.9]:0.038516)[&BS=90.6]:0.014165,((Cypriniformes_Labeo_rohita:0.068848,(Cypriniformes_Barbonymus_schwanenfeldii:0.03302,Cypriniformes_Cyprinus_carpio:0.022817)[&BS=99.5]:0.014705)[&BS=98.5]:0.014339,((Cypriniformes_Esomus_metallicus:0.106132,(Cypriniformes_Danio_rerio:0.102518,(Cypriniformes_Amblypharyngodon_mola:0.052488,(Cypriniformes_Horadandia_atukorali:0.048318,Cypriniformes_Trigonostigma_espei:0.046596)[&BS=25.7]:0.010926)[&BS=99.9]:0.032157)[&BS=72.5]:0.009386)[&BS=92.3]:0.012184,((Cypriniformes_Aphyocypris_chinensis:0.035961,Cypriniformes_Culter_flavipinnis:0.016115)[&BS=92.3]:0.005953,(Cypriniformes_Tinca_tinca:0.024837,(Cypriniformes_Rhodeus_amarus:0.063204,(Cypriniformes_Hemibarbus_labeo:0.01754,(Cypriniformes_Gobio_gobio:0.018919,(Cypriniformes_Gnathopogon_strigatus:0.02037,Cypriniformes_Pseudorasbora_elongata:0.018503)[&BS=68.4]:0.001422)[&BS=97.3]:0.008493)[&BS=87.4]:0.004202)[&BS=85.1]:0.006491)[&BS=35.7]:0.003158)[&BS=100]:0.019268)[&BS=17.9]:0.006651)[&BS=100]:0.04042)[&BS=83.9]:0.016062)[&BS=100,!name="Cypriniformes",!color=#000000]:0.134416,((Gymnotiformes_Sternopygus_macrurus:0.058679,(Gymnotiformes_Brachyhypopomus_diaizi:0.074743,(Gymnotiformes_Gymnotus_carapo:0.059466,(Gymnotiformes_Apteronotus_albifrons:0.056471,(Gymnotiformes_Eigenmannia_virescens:0.058998,Gymnotiformes_Gymnorhamphichthys_petiti:0.072809)[&BS=85.1]:0.014151)[&BS=41.1]:0.004921)[&BS=16.5]:0.003162)[&BS=39.3]:0.005362)[&BS=100,!name="Gymnotiformes",!color=#000000]:0.053462,((((Siluriformes_Hoplosternum_littorale:0.062921,(Siluriformes_Corydoras_rabauti:0.013805,(Siluriformes_Corydoras_arcuatus:0.023201,Siluriformes_Corydoras_nattereri:0.016195)[&BS=48.3]:0.003935)[&BS=100]:0.097475)[&BS=100]:0.076604,((Siluriformes_Hypostomus_commersoni:0.004176,Siluriformes_Hypostomus_cochliodon:0.007641)[&BS=99.8]:0.032679,(Siluriformes_Otocinclus_arnoldi:0.043375,Siluriformes_Hypoptopoma_thoracatum:0.052532)[&BS=99.3]:0.024489)[&BS=100]:0.085062)[&BS=97.8]:0.032666,(Siluriformes_Diplomystes_nahuelbutaensis:0.058181,(((Siluriformes_Horabagrus_brachysoma:0.034082,((Siluriformes_Leiocassis_poecilopterus:0.031645,Siluriformes_Pseudobagrus_tokiensis:0.03461)[&BS=98.1]:0.013036,(Siluriformes_Mystus_bocourti:0.03689,(Siluriformes_Hemibagrus_wyckioides:5.45E-4,Siluriformes_Hemibagrus_nemurus:0.001384)[&BS=100]:0.012326)[&BS=100]:0.022521)[&BS=99.7]:0.013586)[&BS=92.2]:0.004842,(Siluriformes_Ailia_coila:0.068583,(((Siluriformes_Gagata_dolichonema:0.047599,Siluriformes_Hara_jerdoni:0.044669)[&BS=85.6]:0.0057,(Siluriformes_Bagarius_yarrelli:0.026962,(Siluriformes_Glyptothorax_annandalei:0.005158,Siluriformes_Glyptothorax_sinensis:0.009734)[&BS=100]:0.03654)[&BS=82.6]:0.00427)[&BS=100]:0.03143,(Siluriformes_Glaridoglanis_andersonii:0.022969,(Siluriformes_Glyptosternon_maculatum:0.02161,(Siluriformes_Pareuchiloglanis_anteanalis:0.017277,(Siluriformes_Pseudexostoma_yunnanense:0.01187,Siluriformes_Creteuchiloglanis_gongshanensis:0.002989)[&BS=85.6]:0.003441)[&BS=100]:0.020462)[&BS=78]:0.002197)[&BS=90.8]:0.006737)[&BS=100]:0.028177)[&BS=37.9]:0.001216)[&BS=99.5]:0.008695,(((Siluriformes_Heteropneustes_fossilis:0.067391,(Siluriformes_Bagre_panamensis:0.00662,(Siluriformes_Arius_arius:0.005547,Siluriformes_Occidentarius_platypogon:0.009416)[&BS=31.6]:7.08E-4)[&BS=100]:0.028887)[&BS=83.5]:0.00447,((Siluriformes_Plotosus_lineatus:0.095629,(Siluriformes_Ageneiosus_atronasus:0.04827,Siluriformes_Bunocephalus_coracoideus:0.10209)[&BS=88.4]:0.009486)[&BS=67.7]:0.002552,(Siluriformes_Silurus_asotus:0.032356,(Siluriformes_Pterocryptis_anomala:0.039952,Siluriformes_Silurus_glanis:0.036665)[&BS=81.3]:0.017555)[&BS=99.6]:0.031245)[&BS=84.6]:0.003151)[&BS=62]:0.003057,(((Siluriformes_Auchenoglanis_occidentalis:0.045608,(Siluriformes_Chrysichthys_dendrophorus:0.033555,Siluriformes_Pareutropius_debauwi:0.039435)[&BS=86.8]:0.003896)[&BS=97.9]:0.006124,(Siluriformes_Pangasius_larnaudii:0.013428,(Siluriformes_Pangasianodon_gigas:0.009928,Siluriformes_Pangasius_sanitwongsei:0.007911)[&BS=94.8]:0.008058)[&BS=100]:0.012307)[&BS=73.7]:9.48E-4,((Siluriformes_Chaca_bankanensis:0.070607,(Siluriformes_Cranoglanis_bouderius:0.011777,((Siluriformes_Noturus_taylori:0.017348,(Siluriformes_Ictalurus_punctatus:0.004162,Siluriformes_Ictalurus_furcatus:0.008867)[&BS=89.7]:0.005373)[&BS=35.2]:0.002431,(Siluriformes_Ameiurus_catus:0.012277,(Siluriformes_Ameiurus_nebulosus:0.001359,Siluriformes_Ameiurus_melas:0.007525)[&BS=0]:3.0E-6)[&BS=99.3]:0.011757)[&BS=99.9]:0.015559)[&BS=81.2]:0.004073)[&BS=90.6]:0.004043,((Siluriformes_Synodontis_schoutedeni:0.074787,(Siluriformes_Rita_rita:0.059908,(Siluriformes_Amphilius_jacksonii:0.055172,Siluriformes_Centromochlus_existimatus:0.053967)[&BS=26]:0.004035)[&BS=38.1]:0.001534)[&BS=11.3]:7.05E-4,(Siluriformes_Lophiosilurus_alexandri:0.04976,(Siluriformes_Phractocephalus_hemioliopterus:0.011099,(Siluriformes_Pimelodus_pictus:0.027823,(Siluriformes_Pseudoplatystoma_corruscans:0.002545,Siluriformes_Pseudoplatystoma_magdaleniatum:0.003566)[&BS=98.8]:0.011802)[&BS=86.8]:0.004176)[&BS=100]:0.030491)[&BS=92.4]:0.010571)[&BS=94.8]:0.004308)[&BS=60.2]:5.58E-4)[&BS=79.3]:0.001633)[&BS=76.4]:0.002394)[&BS=100]:0.046142)[&BS=95.9]:0.013489)[&BS=100,!name="Siluriformes",!color=#000000]:0.031413,(((Distichodontidae_Neolebias_trilineatus:0.051823,(Distichodontidae_Neolebias_ansorgii:0.021023,Distichodontidae_Neolebias_powelli:0.033342)[&BS=100]:0.040812)[&BS=91.8]:0.011246,(Distichodontidae_Hemigrammocharax_multifasciatus:0.037211,(Distichodontidae_Distichodus_antonii:0.00367,(Distichodontidae_Distichodus_kolleri:0.011733,(Distichodontidae_Distichodus_lusosso:0.00267,((Distichodontidae_Distichodus_fasciolatus:0.00169,Distichodontidae_Distichodus_sexfasciatus:0.001777)[&BS=77.1]:8.45E-4,(Distichodontidae_Distichodus_hypostomatus:0.009119,(Distichodontidae_Distichodus_notospilus:0.005225,(Distichodontidae_Distichodus_affinis:0.003706,Distichodontidae_Distichodus_decemmaculatus:0.009947)[&BS=70.6]:0.001111)[&BS=94.7]:0.00354)[&BS=0]:3.0E-6)[&BS=0]:2.0E-6)[&BS=41.6]:0.001743)[&BS=0]:5.47E-4)[&BS=78.6]:0.0068)[&BS=100]:0.027807)[&BS=100,!name="Citharinoidei",!color=#006600]:0.098799,(((Crenuchidae_Crenuchus_spilurus:0.018271,Crenuchidae_Poecilocharax_weitzmani:0.022619)[&BS=100]:0.03538,(Crenuchidae_Characidium_pterostictum:0.022055,(Crenuchidae_Characidium_laterale:0.027937,(Crenuchidae_Characidium_fasciatum:6.46E-4,Crenuchidae_Characidium_purpuratum:9.09E-4)[&BS=99.8]:0.009357)[&BS=98.6]:0.009404)[&BS=100]:0.025856)[&BS=100,!name="Crenuchidae"]:0.056831,((((Cynodontidae_Rhaphiodon_vulpinus:0.040893,(Cynodontidae_Cynodon_gibbus:0.015821,(Cynodontidae_Hydrolycus_scomberoides:2.0E-6,Cynodontidae_Hydrolycus_armatus:2.0E-6)[&BS=100]:0.019864)[&BS=94.7]:0.00622)[&BS=100,!name="Cynodontidae"]:0.028264,((((Hemiodontidae_Bivibranchia_velox:0.08682,Hemiodontidae_Hemiodus_immaculatus:0.015291)[&BS=29.4]:0.002163,(Hemiodontidae_Hemiodus_gracilis:0.01765,(Hemiodontidae_Anodus_orinocensis:0.015818,Hemiodontidae_Argonectes_robertsi:0.01138)[&BS=66.1]:0.002974)[&BS=0]:0.001104)[&BS=100,!name="Hemiodontidae"]:0.028384,((Serrasalmidae_Mylossoma_duriventre:0.022558,(Serrasalmidae_Colossoma_macropomum:0.014745,(Serrasalmidae_Piaractus_mesopotamicus:5.02E-4,Serrasalmidae_Piaractus_brachypomus:9.08E-4)[&BS=99.7]:0.00891)[&BS=95]:0.007013)[&BS=91.2]:0.004902,((Serrasalmidae_Mylesinus_schomburgkii:0.005544,(Serrasalmidae_Myloplus_rubripinnis:5.44E-4,Serrasalmidae_Tometes_trilobatus:0.001368)[&BS=97.5]:0.007007)[&BS=76.8]:0.002469,((Serrasalmidae_Metynnis_lippincottianus:0.007038,Serrasalmidae_Metynnis_mola:0.032263)[&BS=100]:0.012618,((Serrasalmidae_Pygocentrus_cariba:0.003587,Serrasalmidae_Pygocentrus_nattereri:0.002897)[&BS=78.7]:0.001122,(Serrasalmidae_Serrasalmus_maculatus:0.001477,Serrasalmidae_Serrasalmus_spilopleura:0.001139)[&BS=99.9]:0.005114)[&BS=100]:0.010931)[&BS=68.1]:0.00345)[&BS=100]:0.01522)[&BS=100,!name="Serrasalmidae"]:0.018382)[&BS=25.9]:0.002123,((Anostomidae_Anostomus_ternetzi:0.03723,(Anostomidae_Leporinus_striatus:0.01492,(Anostomidae_Leporinus_fasciatus:0.015079,Anostomidae_Schizodon_fasciatus:0.013727)[&BS=72.6]:0.002286)[&BS=99.7]:0.013276)[&BS=100,!name="Anostomidae"]:0.028363,((Curimatidae_Steindachnerina_insculpta:0.037013,(Curimatidae_Curimatella_dorsalis:0.011123,Curimatidae_Potamorhina_altamazonica:0.023138)[&BS=60.2]:0.013764)[&BS=100,!rotate=true,!name="Curimatidae"]:0.034537,((Prochilodontidae_Semaprochilodus_laticeps:0.007695,(Prochilodontidae_Semaprochilodus_insignis:3.0E-6,Prochilodontidae_Semaprochilodus_kneri:0.001553)[&BS=99.8]:0.011136)[&BS=98.7]:0.009054,((Prochilodontidae_Prochilodus_magdalenae:0.003676,Prochilodontidae_Prochilodus_reticulatus:0.005633)[&BS=78]:0.001739,((Prochilodontidae_Prochilodus_argenteus:0.003402,(Prochilodontidae_Prochilodus_costatus:6.6E-4,Prochilodontidae_Prochilodus_lineatus:0.003694)[&BS=98.2]:0.003345)[&BS=11.1]:0.001357,(Prochilodontidae_Prochilodus_nigricans:0.003054,((Prochilodontidae_Prochilodus_brevis:0.002071,Prochilodontidae_Prochilodus_lacustris:0.003657)[&BS=90.3]:0.001761,(Prochilodontidae_Prochilodus_mariae:0.006635,Prochilodontidae_Prochilodus_rubrotaeniatus:0.001711)[&BS=0]:5.09E-4)[&BS=78.6]:8.57E-4)[&BS=74.7]:9.07E-4)[&BS=37.5]:0.002655)[&BS=100]:0.018736)[&BS=100,!name="Prochilodontidae"]:0.029849)[&BS=91.1,!rotate=true]:0.006991)[&BS=98.9]:0.006944)[&BS=96.3]:0.006443)[&BS=100]:0.016725,(Hepsetidae_Hepsetus_odoe[&!color=#006600]:0.074575,((Alestidae_Brycinus_poptae:0.007787,(Alestidae_Brycinus_grandisquamis:3.0E-6,Alestidae_Brycinus_macrolepidotus:7.1E-4)[&BS=98.8]:0.008454)[&BS=99.1]:0.008485,((Alestidae_Bryconaethiops_boulengeri:0.002909,Alestidae_Bryconaethiops_microstoma:9.29E-4)[&BS=100]:0.016621,((Alestidae_Brycinus_longipinnis:0.035709,((Alestidae_Brachypetersius_notospilus:0.006648,(Alestidae_Nannopetersius_mutambuei:0.005001,(Alestidae_Brachypetersius_huloti:0.001016,Alestidae_Nannopetersius_lamberti:0.002432)[&BS=36.5]:8.78E-4)[&BS=97.3]:0.006675)[&BS=63.3]:6.07E-4,((Alestidae_Phenacogrammus_altus:0.003264,(Alestidae_Bathyaethiops_breuseghemi:0.004746,(Alestidae_Bathyaethiops_caudomaculatus:0.002354,Alestidae_Bathyaethiops_greeni:7.79E-4)[&BS=46.9]:0.003119)[&BS=0]:2.0E-6)[&BS=95.6]:0.004883,((Alestidae_Clupeocharax_schoutedeni:0.005904,((Alestidae_Phenacogrammus_aurantiacus:0.004806,Alestidae_Phenacogrammus_polli:0.00387)[&BS=82.4]:7.87E-4,(Alestidae_Micralestes_pabrensis:0.005379,(Alestidae_Phenacogrammus_interruptus:2.0E-6,Alestidae_Phenacogrammus_taeniatus:2.0E-6)[&BS=0]:2.0E-6)[&BS=93.9]:0.003303)[&BS=84.4]:0.002847)[&BS=91.4]:0.005492,(Alestidae_Phenacogrammus_ansorgii:0.004781,((Alestidae_Alestopetersius_hilgendorfi:4.77E-4,Alestidae_Phenacogrammus_nigropterus:2.0E-6)[&BS=97]:0.001911,((Alestidae_Alestopetersius_tumbensis:0.001437,Alestidae_Phenacogrammus_compressus:0.002158)[&BS=78]:7.22E-4,(Alestidae_Alestopetersius_caudalis:3.0E-6,(Alestidae_Alestopetersius_bifasciatus:0.006495,Alestidae_Alestopetersius_conspectus:2.0E-6)[&BS=0]:2.0E-6)[&BS=87.6]:0.001194)[&BS=73.6]:3.99E-4)[&BS=97.8]:0.003482)[&BS=86.8]:0.001938)[&BS=78.9]:0.001514)[&BS=98.2]:0.005059)[&BS=99.3]:0.007803)[&BS=94.7]:0.004864,((Alestidae_Brycinus_schoutedeni:0.029843,((Alestidae_Brycinus_nurse:0.008854,(Alestidae_Brycinus_imberi:0.003808,Alestidae_Brycinus_carolinae:0.001798)[&BS=99.4]:0.007982)[&BS=62.6]:0.002086,(Alestidae_Brycinus_kingsleyae:0.00622,((Alestidae_Brycinus_bimaculatus:0.001456,Alestidae_Brycinus_opisthotaenia:0.002745)[&BS=73.7]:0.00151,(Alestidae_Brycinus_lateralis:0.004921,(Alestidae_Brycinus_comptus:0.00304,Alestidae_Brycinus_fwaensis:0.002035)[&BS=38.6]:0.001447)[&BS=93.6]:0.003111)[&BS=88.3]:0.001959)[&BS=99.4]:0.005759)[&BS=96.4]:0.005209)[&BS=0]:3.0E-6,(((Alestidae_Alestes_baremoze:0.007138,(Alestidae_Alestes_liebrechtsii:7.88E-4,(Alestidae_Alestes_inferus:2.0E-6,Alestidae_Alestes_macrophthalmus:2.0E-6)[&BS=94.5]:0.004314)[&BS=89.7]:0.003477)[&BS=99.3]:0.005086,(Alestidae_Hydrocynus_goliath:0.001344,(Alestidae_Hydrocynus_brevis:0.002926,(Alestidae_Hydrocynus_forskahlii:7.94E-4,Alestidae_Hydrocynus_vittatus:0.002387)[&BS=78.5]:6.68E-4)[&BS=94.9]:0.003496)[&BS=94.4]:0.003428)[&BS=78.5]:7.54E-4,(Alestidae_Micralestes_occidentalis:0.01368,(Alestidae_Ladigesia_roloffi:0.014677,((Alestidae_Rhabdalestes_septentrionalis:0.007541,(Alestidae_Hemigrammopetersius_barnardi:0.009266,Alestidae_Rhabdalestes_maunensis:0.050182)[&BS=66.6]:0.003366)[&BS=91.4]:0.005507,((Alestidae_Micralestes_acutidens:0.001456,Alestidae_Micralestes_stormsi:2.0E-6)[&BS=98.1]:0.004514,(Alestidae_Micralestes_humilis:0.003641,Alestidae_Micralestes_lualabae:0.005813)[&BS=87.9]:0.002034)[&BS=93.1]:0.00423)[&BS=75.2]:3.75E-4)[&BS=71.6]:3.04E-4)[&BS=100]:0.025158)[&BS=97.3]:0.003154)[&BS=32.6]:4.68E-4)[&BS=90.8]:0.002804)[&BS=5.8]:0.002401)[&BS=100,!name="Alestidae",!color=#006600]:0.038872)[&BS=100]:0.020797)[&BS=74.1,!rotate=true]:0.001871,(((Parodontidae_Apareiodon_affinis:0.015651,Parodontidae_Parodon_nasus:0.013188)[&BS=100,!name="Parodontidae"]:0.05626,(Ctenoluciidae_Ctenolucius_hujeta:0.046602,Lebiasinidae_Nannostomus_beckfordi:0.094806)[&BS=100]:0.039473)[&BS=45.9]:0.003327,((Erythrinidae_Hoplias_microlepis:0.043319,(Erythrinidae_Erythrinus_erythrinus:0.02271,Erythrinidae_Hoplerythrinus_unitaeniatus:0.024683)[&BS=93]:0.008384)[&BS=100,!name="Erythrinidae"]:0.051019,((Chalceidae_Chalceus_erythrurus:0.011618,(Chalceidae_Chalceus_epakros:0.025676,Chalceidae_Chalceus_macrolepidotus:0.001516)[&BS=99.4]:0.013324)[&BS=100,!name="Chalceidae"]:0.045998,((((Gasteropelecidae_Gasteropelecus_sternicla:0.022019,Gasteropelecidae_Thoracocharax_stellatus:0.019419)[&BS=85]:0.002252,(Gasteropelecidae_Carnegiella_marthae:0.043016,(Gasteropelecidae_Carnegiella_strigata:0.003473,Gasteropelecidae_Gasteropelecus_maculatus:3.0E-6)[&BS=40.8]:0.001378)[&BS=80.2]:0.007087)[&BS=100,!name="Gasteropelectidae"]:0.044868,((Bryconidae_Salminus_brasiliensis:0.013354,Bryconidae_Salminus_franciscanus:0.001735)[&BS=100]:0.030173,(Bryconidae_Brycon_pesu:0.022247,((Bryconidae_Brycon_amazonicus:0.001893,Bryconidae_Brycon_hilarii:0.005278)[&BS=95.4]:0.007785,(Bryconidae_Brycon_insignis:0.008328,Bryconidae_Henochilus_wheatlandii:0.018454)[&BS=99.9]:0.008592)[&BS=95.5]:0.004921)[&BS=90]:0.004258)[&BS=99.9,!name="Bryconidae"]:0.017249)[&BS=92.9]:0.00478,((Triportheidae_Lignobrycon_myersi:0.033286,((Triportheidae_Clupeacharax_anchoveoides:0.054286,(Triportheidae_Agoniates_anchovia:0.041839,Triportheidae_Agoniates_halecinus:0.011257)[&BS=86.4]:0.019205)[&BS=57.9]:0.010764,(Triportheidae_Triportheus_angulatus:0.003227,(Triportheidae_Triportheus_nematurus:0.011119,Triportheidae_Triportheus_orinocensis:0.010886)[&BS=98.8]:0.009007)[&BS=100]:0.02335)[&BS=99.9]:0.014645)[&BS=100,!name="Triporthridae"]:0.018577,(((Iguanodectidae_Piabucus_melanostoma:0.051695,(Iguanodectidae_Bryconops_affinis:0.030273,Iguanodectidae_Iguanodectes_geisleri:0.122101)[&BS=99.4]:0.018536)[&BS=100,!name="Iguanodectidae"]:0.021213,((Acestrorhynchidae_Gnathocharax_steindachneri:0.028983,Acestrorhynchidae_Heterocharax_macrolepis:0.034346)[&BS=99.7]:0.022289,(Acestrorhynchidae_Gilbertolus_maracaiboensis:0.04447,(Acestrorhynchidae_Acestrorhynchus_falcatus:0.025921,(Acestrorhynchidae_Acestrorhynchus_lacustris:2.0E-6,Acestrorhynchidae_Acestrorhynchus_pantaneiro:3.0E-6)[&BS=100]:0.020951)[&BS=100]:0.028761)[&BS=93.8]:0.011307)[&BS=100,!name="Acestrorhynchidae"]:0.032633)[&BS=60.1]:0.004634,((Characidae_Amazonspinther_dalmata:0.044263,(Characidae_Spintherobolus_broccae:0.006302,(Characidae_Spintherobolus_ankoseion:0.008839,Characidae_Spintherobolus_leptoura:0.014378)[&BS=99.3]:0.008337)[&BS=100]:0.02268)[&BS=100]:0.020239,((Characidae_Carlana_eigenmanni:0.040998,((Characidae_Myxiops_aphos:0.018123,Characidae_Poptella_paraguayensis:0.017962)[&BS=100]:0.017961,(((Characidae_Coptobrycon_bilineatus:0.029904,Characidae_Stygichthys_typhlops:0.011451)[&BS=90.1]:0.002555,(Characidae_Deuterodon_iguape:0.013455,Characidae_Probolodus_heterostomus:0.00578)[&BS=100]:0.013049)[&BS=100]:0.009534,(((Characidae_Erythrocharax_altipinnis:0.064525,Characidae_Hyphessobrycon_herbertaxelrodi:0.02021)[&BS=62.5]:9.25E-4,(Characidae_Macropsobrycon_xinguensis:0.026403,Characidae_Parecbasis_cyclolepis:0.015996)[&BS=86.4]:0.002918)[&BS=96.1]:0.006366,(((Characidae_Hyphessobrycon_reticulatus:0.026528,(Characidae_Jupiaba_anteroides:0.018652,Characidae_Jupiaba_polylepis:0.026195)[&BS=41.5]:0.002113)[&BS=78.3]:0.001194,(((Characidae_Hyphessobrycon_eques:0.006327,(Characidae_Hyphessobrycon_megalopterus:0.016824,Characidae_Hyphessobrycon_erythrostigma:0.001831)[&BS=74.7]:0.002042)[&BS=100]:0.012354,(Characidae_Hemigrammus_bleheri:0.021025,(Characidae_Paracheirodon_axelrodi:0.007542,Characidae_Paracheirodon_innesi:0.016349)[&BS=100]:0.016143)[&BS=84.7]:0.00229)[&BS=96.6]:0.004618,((Characidae_Moenkhausia_xinguensis:0.012861,((Characidae_Hemigrammus_erythrozonus:0.008655,Characidae_Hemigrammus_marginatus:0.00923)[&BS=96.6]:0.007752,(Characidae_Nematocharax_venustus:0.014809,Characidae_Hasemania_nana:0.011497)[&BS=44.8]:0.001542)[&BS=99.4]:0.006362)[&BS=41.9]:0.001802,(((Characidae_Bryconella_pallidifrons:0.009677,Characidae_Pristella_maxillaris:0.008897)[&BS=99.6]:0.006995,(Characidae_Hemigrammus_rodwayi:0.012149,(Characidae_Aphyodite_grammica:0.018882,Characidae_Hemigrammus_ulreyi:0.01564)[&BS=25.3]:0.001089)[&BS=87.6]:0.002367)[&BS=96.9]:0.003743,(Characidae_Gymnocorymbus_ternetzi:0.019375,((Characidae_Brachychalcinus_copei:0.007689,Characidae_Poptella_compressa:0.011608)[&BS=86.7]:0.002213,(Characidae_Orthospinus_franciscensis:0.008816,Characidae_Stethaprion_erythrops:0.035277)[&BS=88.3]:0.001662)[&BS=100]:0.008191)[&BS=97.8]:0.004864)[&BS=96.2]:0.003971)[&BS=98]:0.004433)[&BS=90.7]:0.001934)[&BS=74.7]:4.57E-4,((Characidae_Inpaichthys_kerri:0.031619,((Characidae_Hollandichthys_multifasciatus:0.010856,(Characidae_Rachoviscus_crassiceps:0.009806,Characidae_Rachoviscus_graciliceps:0.007977)[&BS=97.3]:0.007881)[&BS=100]:0.017281,((Characidae_Bario_steindachneri:0.01205,Characidae_Moenkhausia_sanctaefilomenae:0.009289)[&BS=99.9]:0.0151,(Characidae_Thayeria_obliqua:2.0E-6,Characidae_Thayeria_boehlkei:0.002358)[&BS=100]:0.020212)[&BS=44.5]:0.00256)[&BS=87.2]:0.00222)[&BS=88.9]:0.002734,(Characidae_Nematobrycon_palmeri:0.039014,(Characidae_Astyanacinus_moorii:0.027631,((Characidae_Ctenobrycon_hauxwellianus:0.003807,Characidae_Psellogrammus_kennedyi:0.003207)[&BS=100]:0.024157,((Characidae_Hasemania_crenuchoides:0.023225,(Characidae_Astyanax_cremnobates:0.012355,(Characidae_Oligosarcus_hepsetus:0.031879,Characidae_Oligosarcus_paranensis:0.007502)[&BS=92.8]:0.003811)[&BS=89.8]:0.003681)[&BS=99.1]:0.006704,(Characidae_Astyanax_hubbsi:7.76E-4,(Characidae_Astyanax_mexicanus:0.026198,(Characidae_Astyanax_nicaraguensis:2.0E-6,(Characidae_Astyanax_nasutus:0.003873,(Characidae_Astyanax_sp:0.003086,(Characidae_Astyanax_bimaculatus:0.023667,((Characidae_Astyanax_jordani:0.001387,Characidae_Hyphessobrycon_anisitsi:3.0E-6)[&BS=0]:3.0E-6,(Characidae_Astyanax_aeneus:0.004249,(Characidae_Bramocharax_baileyi:0.001757,Characidae_Bramocharax_caballeroi:0.00267)[&BS=72.7]:7.36E-4)[&BS=87.5]:8.88E-4)[&BS=99.3]:0.005926)[&BS=48.2]:0.00348)[&BS=0]:2.0E-6)[&BS=0]:3.0E-6)[&BS=0]:2.0E-6)[&BS=78]:6.16E-4)[&BS=100]:0.012994)[&BS=88.8]:0.003441)[&BS=92]:0.003405)[&BS=72.9]:0.001058)[&BS=91.9]:0.002245)[&BS=94.4]:0.001993)[&BS=29.2]:3.79E-4)[&BS=85.5]:0.001715)[&BS=98.4]:0.004152)[&BS=77]:0.001368)[&BS=100]:0.017579,((Characidae_Aphyocharax_alburnus:0.04235,((Characidae_Bryconamericus_emperador:0.020597,Characidae_Markiana_nigripinnis:0.024301)[&BS=95.9]:0.005053,(Characidae_Tyttocharax_madeirae:0.061653,(Characidae_Planaltina_britskii:0.034886,(((Characidae_Gephyrocharax_atracaudatus:0.014372,Characidae_Corynopoma_riisei:0.02035)[&BS=98.5]:0.009424,(Characidae_Pseudocorynopoma_heterandria:0.026163,((Characidae_Glandulocauda_melanopleura:0.010126,Characidae_Lophiobrycon_weitzmani:0.014971)[&BS=65]:3.7E-4,(Characidae_Mimagoniates_microlepis:0.013167,(Characidae_Mimagoniates_inequalis:0.001973,Characidae_Mimagoniates_lateralis:0.00751)[&BS=99.3]:0.020704)[&BS=100]:0.009214)[&BS=100]:0.008135)[&BS=84.2]:0.001837)[&BS=86.7]:0.001833,((Characidae_Hemibrycon_taeniurus:0.013662,Characidae_Hemibrycon_beni:0.007193)[&BS=93.9]:0.004619,((Characidae_Creagrutus_peruanus:0.015268,Characidae_Creagrutus_ignotus:0.017564)[&BS=77.2]:0.003769,((Characidae_Bryconamericus_diaphanus:0.021723,(Characidae_Knodus_meridae:0.01454,Characidae_Bryconadenos_tanaothoros:0.010101)[&BS=75.1]:0.001177)[&BS=82]:0.00285,(((Characidae_Odontostoechus_lethostigmus:0.00943,Characidae_Bryconamericus_patriciae:0.002819)[&BS=0]:3.0E-6,(Characidae_Hypobrycon_maromba:0.005288,(Characidae_Bryconamericus_exodon:0.005642,Characidae_Bryconamericus_iheringii:3.0E-6)[&BS=0]:2.0E-6)[&BS=29.2]:3.56E-4)[&BS=98.6]:0.002813,((Characidae_Piabina_argentea:0.009766,(Characidae_Piabarchus_analis:0.004797,Characidae_Bryconamericus_stramineus:0.009294)[&BS=79.2]:0.002967)[&BS=0]:2.0E-6,((Characidae_Cyanocharax_alegretensis:0.001078,Characidae_Cyanocharax_uruguayensis:0.00425)[&BS=95.4]:0.004322,((Characidae_Astyanax_alburnus:3.0E-6,Characidae_Cyanocharax_itaimbe:0.004785)[&BS=77.1]:0.002583,(Characidae_Diapoma_speculiferum:9.06E-4,Characidae_Diapoma_terofali:0.00182)[&BS=0]:3.0E-6)[&BS=95.7]:0.003812)[&BS=44.8]:0.001865)[&BS=67.3]:9.01E-4)[&BS=99.5]:0.00574)[&BS=95.5]:0.004727)[&BS=96]:0.003454)[&BS=8]:4.18E-4)[&BS=98.1]:0.005657)[&BS=98.6]:0.007473)[&BS=84.1]:0.002443)[&BS=97.7]:0.007658)[&BS=99.9]:0.012105,(((Characidae_Exodon_paradoxus:0.012265,Characidae_Roeboexodon_guyanensis:0.008986)[&BS=100]:0.025435,((Characidae_Tetragonopterus_argenteus:0.02299,Characidae_Tetragonopterus_chalceus:0.012315)[&BS=100]:0.013966,(Characidae_Microschemobrycon_casiquiare:0.026824,(Characidae_Phenacogaster_calverti:0.022215,((Characidae_Cynopotamus_venezuelae:0.0166,(Characidae_Acestrocephalus_sardina:0.023679,Characidae_Galeocharax_knerii:0.011689)[&BS=62.7]:5.81E-4)[&BS=99.7]:0.008814,(Characidae_Charax_leticiae:0.01373,(Characidae_Cynopotamus_kincaidi:0.014055,(Characidae_Roeboides_guatemalensis:0.019395,Characidae_Roeboides_bouchellei:0.012082)[&BS=95.4]:0.010993)[&BS=68.8]:0.003804)[&BS=97.8]:0.005926)[&BS=82.4]:0.002231)[&BS=43.9]:0.001758)[&BS=100]:0.011158)[&BS=91.3]:0.003903)[&BS=99.9]:0.011919,((Characidae_Aphyocharacidium_bolivianum:0.02662,((Characidae_Paragoniates_alburnus:0.019906,(Characidae_Phenagoniates_macrolepis:0.012915,(Characidae_Leptagoniates_steindachneri:0.011697,Characidae_Xenagoniates_bondi:0.00796)[&BS=81.9]:0.002023)[&BS=99.6]:0.009473)[&BS=100]:0.012838,((Characidae_Prionobrama_filigera:0.003049,Characidae_Prionobrama_paraguayensis:0.014118)[&BS=100]:0.014096,(Characidae_Aphyocharax_nattereri:0.029714,(Characidae_Aphyocharax_anisitsi:0.012136,(Characidae_Aphyocharax_pusillus:0.010753,(Characidae_Aphyocharax_dentatus:0.009327,Characidae_Aphyocharax_rathbuni:0.009233)[&BS=78.7]:9.5E-4)[&BS=82]:0.001923)[&BS=99.7]:0.0085)[&BS=95.7]:0.003729)[&BS=100]:0.013354)[&BS=99.5]:0.007311)[&BS=99.6]:0.008006,(Characidae_Leptagoniates_pi:0.046647,(Characidae_Aphyocheirodon_hemigrammus:0.043423,(((Characidae_Heterocheirodon_yatai:0.008242,(Characidae_Cheirodon_ibicuhiensis:0.005349,(Characidae_Cheirodon_kiliani:0.002755,(Characidae_Cheirodon_australe:0.001432,Characidae_Cheirodon_interruptus:0.001879)[&BS=92]:0.001484)[&BS=78.4]:9.71E-4)[&BS=99.9]:0.007301)[&BS=100]:0.014857,(Characidae_Prodontocharax_melanotus:0.013972,(Characidae_Saccoderma_melanostigma:0.020486,(Characidae_Odontostilbe_dialeptura:0.002217,(Characidae_Compsura_gorgonae:0.001475,Characidae_Odontostilbe_mitoptera:3.65E-4)[&BS=73.6]:3.65E-4)[&BS=99.9]:0.00789)[&BS=99.9]:0.009493)[&BS=69.4]:0.001766)[&BS=92.4]:0.002283,((Characidae_Nanocheirodon_insignis:0.040306,(Characidae_Pseudocheirodon_arnoldi:0.007803,Characidae_Pseudocheirodon_terrabae:0.008819)[&BS=99.5]:0.009855)[&BS=99.8]:0.009336,((Characidae_Serrapinnus_microdon:0.006353,(Characidae_Odontostilbe_pequira:0.004377,(Characidae_Acinocheirodon_melanogramma:0.003179,Characidae_Serrapinnus_heterodon:0.001779)[&BS=99]:0.004473)[&BS=20.6]:0.001775)[&BS=100]:0.01025,(Characidae_Odontostilbe_stenodon:0.028926,((Characidae_Macropsobrycon_uruguayanae:0.016901,(Characidae_Kolpotocheirodon_figueiredoi:0.005432,Characidae_Kolpotocheirodon_theloura:0.009678)[&BS=86.2]:0.002422)[&BS=69.3]:0.003975,((Characidae_Odontostilbe_pulchra:0.004201,Characidae_Odontostilbe_splendida:0.007262)[&BS=99.9]:0.010538,(Characidae_Serrapinnus_kriegi:0.009381,((Characidae_Odontostilbe_fugitiva:0.014836,(Characidae_Odontostilbe_ecuadorensis:0.007668,Characidae_Odontostilbe_paraguayensis:0.009697)[&BS=97.8]:0.004623)[&BS=91.8]:0.002641,(Characidae_Compsura_heterura:0.006981,(Characidae_Serrapinnus_calliurus:0.002367,(Characidae_Serrapinnus_notomelas:0.006922,Characidae_Serrapinnus_piaba:0.012522)[&BS=31.1]:0.004336)[&BS=60]:0.003912)[&BS=30]:0.001299)[&BS=66.9]:0.002055)[&BS=99.8]:0.011298)[&BS=99.4]:0.007816)[&BS=83]:0.001709)[&BS=62.1]:0.002105)[&BS=99.6]:0.007085)[&BS=61.2]:6.85E-4)[&BS=97.4]:0.006973)[&BS=92.6]:0.010518)[&BS=100]:0.015942)[&BS=99.4]:0.00841)[&BS=83]:0.003322)[&BS=99.6]:0.00807)[&BS=88.1]:0.00418)[&BS=100,!name="Characidae"]:0.019384)[&BS=91,!rotate=true]:0.003644)[&BS=58.8,!rotate=false]:0.003871)[&BS=98,!rotate=true]:0.00697)[&BS=99.9]:0.011429)[&BS=88.5]:0.003976)[&BS=100]:0.012019)[&BS=98.3]:0.009612)[&BS=100,!name="Characoidei (21 families,"]:0.020399)[&BS=76.3]:0.004236)[&BS=95.5]:0.011681)[&BS=100]:0.054091)[&BS=100]:0.037742);
end;
