# Supplementary material for: Early Biogeography of Otophysi Points to the Neotropics as the Cradle of Characiphysan Fishes
Source: Ecol Evol. 2025 Nov 15;15(11):e72431. doi: 10.1002/ece3.72431 (PMC12619110; doi:10.1002/ece3.72431)
Supplement: Supplementary file 11 — Data S4: Phylogenetic reconstruction based on the concatenated mitochondrial genomes and four nuclear genes with bootstrap scores derived from 5000 replicates in newick format. [file ECE3-15-e72431-s005.pdf]

#NEXUS
begin trees;
	tree tree_1 = [&R] ((Gonorynchiformes_Chanos_chanos:0.208827,Gonorynchiformes_Gonorynchus_greyi:0.440338)[&BS=100]:0.04813,((((Cypriniformes_Gyrinocheilus_aymonieri:0.123687,(Cypriniformes_Myxocyprinus_asiaticus:0.108094,(Cypriniformes_Carpiodes_carpio:0.088428,(Cypriniformes_Catostomus_commersonii:0.081099,(Cypriniformes_Hypentelium_nigricans:0.067825,Cypriniformes_Moxostoma_poecilurum:0.07134)[&BS=100]:0.036887)[&BS=100]:0.041267)[&BS=100]:0.023637)[&BS=100]:0.087905)[&BS=99]:0.014435,((Cypriniformes_Chromobotia_macracanthus:0.124051,Cypriniformes_Leptobotia_elongata:0.082717)[&BS=100]:0.024932,(Cypriniformes_Vaillantella_maassi:0.171827,((Cypriniformes_Pangio_anguillaris:0.122212,(Cypriniformes_Cobitis_hankugensis:0.084508,Cypriniformes_Cobitis_striata:0.084281)[&BS=100]:0.096033)[&BS=100]:0.042221,(Cypriniformes_Peusdohomaloptera_leonardii:0.179965,(Cypriniformes_Homaloptera_leonardi:0.289195,(Cypriniformes_Schistura_longa:0.103929,(Cypriniformes_Barbatula_barbatula:0.174504,Cypriniformes_Lefua_costata:0.127339)[&BS=100]:0.03096)[&BS=100]:0.025427)[&BS=100]:0.012452)[&BS=100]:0.010802)[&BS=100]:0.016107)[&BS=98]:0.006129)[&BS=100]:0.021487)[&BS=93]:0.013678,((Cypriniformes_Labeo_rohita:0.084257,(Cypriniformes_Barbonymus_schwanenfeldii:0.070837,Cypriniformes_Cyprinus_carpio:0.069226)[&BS=100]:0.017723)[&BS=100]:0.046148,(((Cypriniformes_Danio_rerio:0.291174,Cypriniformes_Esomus_metallicus:0.293068)[&BS=100]:0.027319,(Cypriniformes_Amblypharyngodon_mola:0.174247,(Cypriniformes_Horadandia_atukorali:0.146283,Cypriniformes_Trigonostigma_espei:0.116962)[&BS=100]:0.03155)[&BS=100]:0.113339)[&BS=100]:0.042656,((Cypriniformes_Acheilognathus_imberbis:0.258354,Cypriniformes_Rhodeus_uyekii:0.169668)[&BS=100]:0.091505,((Cypriniformes_Aphyocypris_lini:0.120503,(Cypriniformes_Chanodichthys_erythropterus:0.05581,Cypriniformes_Xenocypris_davidi:0.04779)[&BS=100]:0.020965)[&BS=89]:0.014182,((Cypriniformes_Aphyocypris_chinensis:0.107986,Cypriniformes_Culter_flavipinnis:0.050848)[&BS=96]:0.019535,(Cypriniformes_Tinca_tinca:0.090323,(Cypriniformes_Rhodeus_amarus:0.199142,(Cypriniformes_Phoxinus_semotilus:0.159927,(Cypriniformes_Hemibarbus_labeo:0.054696,(Cypriniformes_Hemibarbus_barbus:0.105425,(Cypriniformes_Gobio_gobio:0.110408,(Cypriniformes_Gnathopogon_strigatus:0.061899,(Cypriniformes_Gnathopogon_nicholsi:0.112986,Cypriniformes_Pseudorasbora_elongata:0.092353)[&BS=100]:0.005848)[&BS=100]:0.008094)[&BS=79]:0.011984)[&BS=92]:0.004677)[&BS=100]:0.009711)[&BS=22]:2.0E-6)[&BS=87]:0.008204)[&BS=40]:0.005702)[&BS=40]:0.004363)[&BS=46]:0.014046)[&BS=100]:0.026837)[&BS=100]:0.010244)[&BS=100]:0.048807)[&BS=100,!name="Cypriniformes",!color=#000000]:0.110886,((((Gymnotiformes_Electrophorus_electricus:0.052489,Gymnotiformes_Electrophorus_voltai:0.041)[&BS=100]:0.380297,((Gymnotiformes_Apteronotus_albifrons:0.060294,Gymnotiformes_Apteronotus_rostratus:0.070958)[&BS=100]:0.123876,(Gymnotiformes_Eigenmannia_virescens:0.188584,Gymnotiformes_Gymnorhamphichthys_petiti:0.220338)[&BS=93]:0.04428)[&BS=93]:0.089569)[&BS=96]:0.03374,((Gymnotiformes_Sternopygus_aequilabiatus:0.021367,Gymnotiformes_Sternopygus_dariensis:0.02391)[&BS=100]:0.1056,((Gymnotiformes_Eigenmannia_humboldtii:0.060011,Gymnotiformes_Eigenmannia_sp:0.05687)[&BS=99]:0.1052,((Gymnotiformes_Gymnorhamphichthys_sp:0.333674,(Gymnotiformes_Brachyhypopomus_occidentalis:0.072892,Gymnotiformes_Brachyhypopomus_sp:0.074035)[&BS=96]:0.147583)[&BS=86]:0.039024,(Gymnotiformes_Sternopygus_macrurus:0.201504,(Gymnotiformes_Brachyhypopomus_diaizi:0.259265,(Gymnotiformes_Gymnotus_carapo:0.012379,Gymnotiformes_Gymnotus_sylvius:0.015218)[&BS=100]:0.161622)[&BS=95]:0.015474)[&BS=80]:0.056225)[&BS=93]:0.019822)[&BS=96]:0.017556)[&BS=96]:0.018574)[&BS=100,!name="Gymnotiformes",!color=#000000]:0.049628,((((Siluriformes_Astroblepus_sp:0.22409,(Siluriformes_Sturisomatichthys_panamense:0.179366,((Siluriformes_Hypoptopoma_incognitum:0.100657,Siluriformes_Otocinclus_affinis:0.089982)[&BS=100]:0.036969,((Siluriformes_Ancistrus_cryptophthalmus:0.050054,Siluriformes_Ancistrus_temminckii:0.057358)[&BS=100]:0.056419,(Siluriformes_Pterygoplichthys_disjunctivus:0.042841,(Siluriformes_Hypostomus_ancistroides:0.022324,Siluriformes_Hypostomus_francisci:0.021422)[&BS=100]:0.022841)[&BS=100]:0.042057)[&BS=100]:0.029454)[&BS=98]:0.02801)[&BS=98]:0.022985)[&BS=98]:0.013113,(((Siluriformes_Hypostomus_cochliodon:0.024502,Siluriformes_Hypostomus_commersoni:0.014201)[&BS=100]:0.107991,(Siluriformes_Otocinclus_arnoldi:0.141332,Siluriformes_Hypoptopoma_thoracatum:0.178011)[&BS=100]:0.079963)[&BS=100]:0.31969,(Siluriformes_Hoplosternum_littorale:0.230274,(Siluriformes_Corydoras_nattereri:0.063393,(Siluriformes_Brochis_multiradiatus:0.059141,(Siluriformes_Corydoras_arcuatus:0.057109,Siluriformes_Corydoras_rabauti:0.042307)[&BS=100]:0.00835)[&BS=100]:0.017397)[&BS=100]:0.112547)[&BS=100]:0.065625)[&BS=96]:0.022188)[&BS=99]:0.013061,(Siluriformes_Diplomystes_nahuelbutaensis:0.157778,(((Siluriformes_Rita_rita:0.139778,(Siluriformes_Chaca_bankanensis:0.222938,Siluriformes_Plotosus_japonicus:0.26825)[&BS=92]:0.028185)[&BS=82]:0.010685,(Siluriformes_Heteropneustes_fossilis:0.101789,(Siluriformes_Clarias_dussumieri:0.069399,Siluriformes_Clarias_sp:0.050222)[&BS=100]:0.040993)[&BS=100]:0.06022)[&BS=78]:0.00674,(((Siluriformes_Lophiosilurus_alexandri:0.126108,(Siluriformes_Pimelodus_pictus:0.098182,(Siluriformes_Pseudoplatystoma_corruscans:0.031062,Siluriformes_Pseudoplatystoma_magdaleniatum:0.035952)[&BS=100]:0.043275)[&BS=100]:0.039498)[&BS=100]:0.033532,((Siluriformes_Ompok_bimaculatus:0.066582,Siluriformes_Pterocryptis_anomala:0.082538)[&BS=100]:0.04094,(Siluriformes_Kryptopterus_vitreolus:0.098104,(Siluriformes_Silurus_glanis:0.054203,(Siluriformes_Silurus_asotus:0.044189,Siluriformes_Silurus_lanzhouensis:0.035683)[&BS=100]:0.011373)[&BS=100]:0.034295)[&BS=100]:0.037976)[&BS=100]:0.050082)[&BS=49]:0.007439,(((Siluriformes_Bunocephalus_coracoideus:0.245522,Siluriformes_Ageneiosus_atronasus:0.169965)[&BS=97]:0.026171,((Siluriformes_Amblydoras_gonzalezi:0.133633,Siluriformes_Platydoras_armatulus:0.099711)[&BS=89]:0.017597,(Siluriformes_Plotosus_lineatus:0.270378,(Siluriformes_Centromochlus_perugiae:0.153082,(Siluriformes_Tetranematichthys_quadrifilis:0.091622,Siluriformes_Ageneiosus_pardalis:0.108281)[&BS=92]:0.052049)[&BS=67]:2.7E-4)[&BS=53]:0.021604)[&BS=82]:0.021356)[&BS=95]:0.021578,((((Siluriformes_Pangasianodon_gigas:0.061405,(Siluriformes_Pangasius_larnaudii:0.051082,Siluriformes_Pangasius_sanitwongsei:0.047584)[&BS=100]:0.01863)[&BS=100]:0.038482,(Siluriformes_Cranoglanis_bouderius:0.135738,(Siluriformes_Noturus_taylori:0.116834,((Siluriformes_Ameiurus_catus:0.040696,Siluriformes_Ameiurus_nebulosus:0.046093)[&BS=100]:0.062094,(Siluriformes_Ictalurus_furcatus:0.040033,(Siluriformes_Ameiurus_melas:0.114877,Siluriformes_Ictalurus_punctatus:0.003744)[&BS=100]:0.040194)[&BS=100]:0.026944)[&BS=100]:0.017447)[&BS=100]:0.044001)[&BS=100]:0.022064)[&BS=19]:0.008678,((Siluriformes_Bagre_panamensis:0.073001,(Siluriformes_Arius_arius:0.017651,(Siluriformes_Arius_dispar:0.061854,Siluriformes_Occidentarius_platypogon:0.052489)[&BS=93]:0.005999)[&BS=100]:0.004593)[&BS=100]:0.087344,(Siluriformes_Centromochlus_existimatus:0.1938,((Siluriformes_Amphilius_sp:0.220177,Siluriformes_Synodontis_schoutedeni:0.107327)[&BS=96]:0.015242,(Siluriformes_Amphilius_jacksonii:0.193393,(Siluriformes_Auchenoglanis_occidentalis:0.130899,(Siluriformes_Chrysichthys_nigrodigitatus:0.144545,(Siluriformes_Pareutropius_debauwi:0.129387,Siluriformes_Chrysichthys_dendrophorus:0.111214)[&BS=7]:3.0E-6)[&BS=100]:0.012906)[&BS=100]:0.008167)[&BS=58]:0.004271)[&BS=57]:0.007216)[&BS=13]:0.001715)[&BS=13]:0.004915)[&BS=95]:0.00759,((Siluriformes_Liobagrus_kingi:0.177416,((Siluriformes_Bagarius_yarrelli:0.120165,(Siluriformes_Hara_jerdoni:0.153848,(Siluriformes_Glyptothorax_sinensis:0.065185,(Siluriformes_Glyptothorax_annandalei:0.025143,(Siluriformes_Gagata_dolichonema:0.009236,Siluriformes_Glyptothorax_granosus:0.008888)[&BS=100]:0.02077)[&BS=100]:0.022117)[&BS=100]:0.05434)[&BS=100]:0.012112)[&BS=100]:0.036366,((Siluriformes_Glaridoglanis_andersonii:0.061548,Siluriformes_Glyptosternon_maculatum:0.079824)[&BS=100]:0.01162,(Siluriformes_Exostoma_gaoligongense:0.121566,(Siluriformes_Pareuchiloglanis_anteanalis:0.064033,(Siluriformes_Oreoglanis_immaculatus:0.087866,(Siluriformes_Creteuchiloglanis_gongshanensis:0.028453,Siluriformes_Pseudexostoma_yunnanense:0.03878)[&BS=100]:0.016078)[&BS=100]:0.030337)[&BS=100]:0.118594)[&BS=100]:0.014543)[&BS=100]:0.012919)[&BS=100]:0.017764)[&BS=100]:0.035615,(Siluriformes_Ailia_coila:0.162284,(Siluriformes_Horabagrus_brachysoma:0.108916,(((Siluriformes_Hemibagrus_guttatus:0.028106,Siluriformes_Hemibagrus_macropterus:0.023974)[&BS=100]:0.089878,(Siluriformes_Mystus_cavasius:0.087957,(Siluriformes_Phractocephalus_hemioliopterus:0.09876,(Siluriformes_Sperata_seenghala:0.099238,(Siluriformes_Mystus_bocourti:0.122434,(Siluriformes_Hemibagrus_nemurus:0.002835,Siluriformes_Hemibagrus_wyckioides:0.001873)[&BS=100]:0.023134)[&BS=100]:0.048435)[&BS=99]:0.013004)[&BS=94]:0.03448)[&BS=94]:0.011699)[&BS=94]:0.020262,(Siluriformes_Leiocassis_poecilopterus:0.110958,((Siluriformes_Pelteobagrus_eupogon:0.038208,(Siluriformes_Coreobagrus_brevicorpus:0.023023,Siluriformes_Tachysurus_tokiensis:0.023233)[&BS=100]:0.032415)[&BS=100]:0.015486,(Siluriformes_Pseudobagrus_pratti:0.041702,(Siluriformes_Tachysurus_dumerili:0.003898,(Siluriformes_Pseudobagrus_albomarginatus:0.007646,(Siluriformes_Leiocassis_crassilabris:2.14E-4,Siluriformes_Tachysurus_argentivittatus:0.007073)[&BS=100]:0.007494)[&BS=90]:0.001358)[&BS=97]:0.029145)[&BS=89]:0.020505)[&BS=76]:0.016993)[&BS=99]:0.05899)[&BS=95]:0.019779)[&BS=95]:0.005319)[&BS=95]:0.006002)[&BS=95]:0.015226)[&BS=99]:0.006484)[&BS=46]:0.003545)[&BS=47]:0.006498)[&BS=100]:0.059769)[&BS=100]:0.018895)[&BS=100,!name="Siluriformes",!color=#000000]:0.046695,((Citharinoidei_Citharinus_congicus:0.136271,(Citharinoidei_Xenocharax_spilurus:0.112384,((Citharinoidei_Neolebias_trilineatus:0.177356,(Citharinoidei_Neolebias_ansorgii:0.070518,Citharinoidei_Neolebias_powelli:0.113451)[&BS=100]:0.140101)[&BS=100]:0.046406,(Citharinoidei_Ichthyborus_sp:0.138358,(Citharinoidei_Nannocharax_intermedius:0.210756,(Citharinoidei_Paradistichodus_dimidiatus:0.086563,(Citharinoidei_Hemigrammocharax_multifasciatus:0.131098,(Citharinoidei_Distichodus_hypostomatus:0.052159,(Citharinoidei_Distichodus_lusosso:0.013163,((Citharinoidei_Distichodus_sexfasciatus:0.006547,(Citharinoidei_Distichodus_fasciolatus:0.007661,Citharinoidei_Distichodus_kolleri:0.039421)[&BS=96]:0.002614)[&BS=98]:0.005904,((Citharinoidei_Distichodus_antonii:0.01239,Citharinoidei_Distichodus_notospilus:0.025091)[&BS=95]:0.007473,(Citharinoidei_Distichodus_affinis:0.012514,Citharinoidei_Distichodus_decemmaculatus:0.033641)[&BS=94]:0.003244)[&BS=100]:0.021752)[&BS=71]:3.0E-6)[&BS=96]:0.028842)[&BS=96]:0.013052)[&BS=47]:2.0E-6)[&BS=100]:0.01195)[&BS=100]:0.016564)[&BS=99]:0.018826)[&BS=100]:0.050572)[&BS=100]:0.049671)[&BS=100,!name="Citharinoidei",!color=#006600]:0.060572,(((Crenuchidae_Melanocharacidium_blennioides:0.149811,(Crenuchidae_Ammocryptocharax_elegans:0.138354,(Crenuchidae_Crenuchus_spilurus:0.108071,Crenuchidae_Poecilocharax_weitzmani:0.066756)[&BS=100]:0.163147)[&BS=100]:0.037503)[&BS=100]:0.036211,(Crenuchidae_Microcharacidium_sp:0.206133,(Crenuchidae_Elachocharax_pulcher:0.175658,(Crenuchidae_Characidium_zebra:0.102023,(Crenuchidae_Characidium_pterostictum:0.072147,(Crenuchidae_Characidium_bolivianus:0.05978,(Crenuchidae_Characidium_laterale:0.093138,(Crenuchidae_Characidium_fasciatum:0.001974,Crenuchidae_Characidium_purpuratum:0.003093)[&BS=100]:0.028347)[&BS=99]:0.019294)[&BS=98]:0.010459)[&BS=100]:0.032709)[&BS=100]:0.016244)[&BS=100]:0.021391)[&BS=100]:0.019766)[&BS=100,!name="Crenuchidae"]:0.092522,((((Erythrinidae_Hoplias_microlepis:0.150534,(Erythrinidae_Erythrinus_erythrinus:0.117708,(Erythrinidae_Hoplias_aimara:0.111946,(Erythrinidae_Hoplias_intermedius:0.072358,(Erythrinidae_Hoplerythrinus_unitaeniatus:0.041318,Erythrinidae_Hoplias_malabaricus:0.035219)[&BS=100]:0.056643)[&BS=100]:0.022897)[&BS=98]:0.027523)[&BS=81]:0.010006)[&BS=100,!name="Erythrinidae"]:0.080589,((Hepsetidae_Hepsetus_odoe:0.066273,(Hepsetidae_Hepsetus_kingsleyae:0.010966,Hepsetidae_Hepsetus_lineatus:0.005992)[&BS=100]:0.066782)[&BS=100,!name="Hepsetidae",!color=#006600]:0.152795,((Alestidae_Brycinus_poptae:0.024731,(Alestidae_Brycinus_grandisquamis:3.0E-6,Alestidae_Brycinus_macrolepidotus:0.002211)[&BS=100]:0.025944)[&BS=98]:0.026437,((Alestidae_Bryconaethiops_boulengeri:0.00916,Alestidae_Bryconaethiops_microstoma:0.003112)[&BS=100]:0.054143,(((Alestidae_Hydrocynus_goliath:0.003,(Alestidae_Hydrocynus_brevis:0.00966,(Alestidae_Hydrocynus_forskahlii:0.002583,Alestidae_Hydrocynus_vittatus:0.007759)[&BS=100]:0.002006)[&BS=100]:0.012508)[&BS=99]:0.010857,((Alestidae_Alestes_baremoze:0.020385,(Alestidae_Alestes_liebrechtsii:0.024863,(Alestidae_Alestes_inferus:2.0E-6,Alestidae_Alestes_macrophthalmus:2.0E-6)[&BS=100]:0.006136)[&BS=99]:0.036207)[&BS=100]:0.03523,(Alestidae_Micralestes_sp:0.077593,((Alestidae_Rhabdalestes_septentrionalis:0.023778,(Alestidae_Hemigrammopetersius_barnardi:0.030229,Alestidae_Rhabdalestes_maunensis:0.163122)[&BS=98]:0.012258)[&BS=97]:0.015862,(Alestidae_Micralestes_occidentalis:0.048032,(Alestidae_Ladigesia_roloffi:0.073454,((Alestidae_Micralestes_acutidens:0.005136,Alestidae_Micralestes_stormsi:2.0E-6)[&BS=100]:0.016019,(Alestidae_Micralestes_humilis:0.011451,Alestidae_Micralestes_lualabae:0.018314)[&BS=99]:0.006368)[&BS=99]:0.010593)[&BS=60]:2.0E-6)[&BS=79]:0.004439)[&BS=97]:0.022755)[&BS=100]:0.082675)[&BS=66]:3.0E-6)[&BS=100]:0.037757,(Alestidae_Brycinus_schoutedeni:0.100835,(((Alestidae_Brycinus_nurse:0.028585,(Alestidae_Brycinus_imberi:0.012518,Alestidae_Brycinus_carolinae:0.005678)[&BS=100]:0.025828)[&BS=88]:0.006404,(Alestidae_Brycinus_kingsleyae:0.021096,((Alestidae_Brycinus_opisthotaenia:0.027695,Alestidae_Brycinus_bimaculatus:0.004596)[&BS=100]:0.004396,(Alestidae_Brycinus_lateralis:0.015747,(Alestidae_Brycinus_comptus:0.009547,Alestidae_Brycinus_fwaensis:0.006405)[&BS=100]:0.004541)[&BS=100]:0.009855)[&BS=100]:0.009708)[&BS=100]:0.02908)[&BS=100]:0.026153,(Alestidae_Brycinus_taeniurus:0.129342,(Alestidae_Brycinus_longipinnis:0.113331,(Alestidae_Alestopetersius_smykalai:0.094244,((Alestidae_Brachypetersius_notospilus:0.023119,(Alestidae_Nannopetersius_mutambuei:0.015973,(Alestidae_Brachypetersius_huloti:0.003228,Alestidae_Nannopetersius_lamberti:0.007417)[&BS=94]:0.002697)[&BS=97]:0.021782)[&BS=57]:2.0E-6,((Alestidae_Phenacogrammus_altus:0.010288,(Alestidae_Bathyaethiops_breuseghemi:0.016991,(Alestidae_Bathyaethiops_caudomaculatus:0.007368,Alestidae_Bathyaethiops_greeni:0.002445)[&BS=100]:0.009764)[&BS=99]:2.0E-6)[&BS=99]:0.015311,((Alestidae_Clupeocharax_schoutedeni:0.018518,((Alestidae_Phenacogrammus_aurantiacus:0.015596,Alestidae_Phenacogrammus_polli:0.012125)[&BS=80]:0.002512,(Alestidae_Micralestes_pabrensis:0.018184,(Alestidae_Phenacogrammus_interruptus:3.0E-6,Alestidae_Phenacogrammus_taeniatus:2.0E-6)[&BS=99]:3.0E-6)[&BS=100]:0.014884)[&BS=81]:0.013341)[&BS=100]:0.024647,(Alestidae_Phenacogrammus_ansorgii:0.016394,((Alestidae_Alestopetersius_hilgendorfi:0.001548,Alestidae_Phenacogrammus_nigropterus:3.0E-6)[&BS=100]:0.006207,((Alestidae_Alestopetersius_tumbensis:0.004528,Alestidae_Phenacogrammus_compressus:0.006799)[&BS=92]:0.002275,(Alestidae_Alestopetersius_caudalis:2.0E-6,(Alestidae_Alestopetersius_bifasciatus:0.022622,Alestidae_Alestopetersius_conspectus:3.0E-6)[&BS=80]:2.0E-6)[&BS=92]:0.003885)[&BS=95]:0.001301)[&BS=100]:0.011469)[&BS=100]:0.005838)[&BS=94]:0.00697)[&BS=99]:0.025108)[&BS=65]:0.001694)[&BS=100]:0.034348)[&BS=100]:0.014036)[&BS=98]:0.009604)[&BS=83]:0.013881)[&BS=29]:0.00351)[&BS=29]:0.005599)[&BS=30]:0.003577)[&BS=100,!name="Alestidae",!color=#006600]:0.106857)[&BS=100]:0.02955)[&BS=94]:0.008865,((Parodontidae_Saccodon_wagneri:0.078423,((Parodontidae_Apareiodon_affinis:0.035006,Parodontidae_Parodon_nasus:0.045931)[&BS=99]:0.044245,(Parodontidae_Apareiodon_ibitiensis:0.103501,(Parodontidae_Parodon_buckleyi:0.033378,Parodontidae_Parodon_hilarii:0.062862)[&BS=100]:0.017575)[&BS=99]:0.01643)[&BS=100]:0.036588)[&BS=100,!name="Parodontidae"]:0.057163,(((Cynodontidae_Cynodon_gibbus:0.098384,(Cynodontidae_Rhaphiodon_vulpinus:0.127374,(Cynodontidae_Hydrolycus_scomberoides:2.0E-6,Cynodontidae_Hydrolycus_armatus:2.0E-6)[&BS=100]:0.118331)[&BS=73]:0.015814)[&BS=100,!name="Cynodontidae"]:0.099129,((Serrasalmidae_Mylossoma_duriventre:0.071473,(Serrasalmidae_Colossoma_macropomum:0.008724,(Serrasalmidae_Piaractus_brachypomus:4.93E-4,(Serrasalmidae_Piaractus_mesopotamicus:0.003535,Serrasalmidae_Piaractus_sp:0.023018)[&BS=100]:6.21E-4)[&BS=100]:0.006776)[&BS=100]:0.049018)[&BS=100]:0.01901,((Serrasalmidae_Mylesinus_schomburgkii:0.019397,((Serrasalmidae_Myloplus_rubripinnis:0.010326,(Serrasalmidae_Myloplus_asterias:5.84E-4,Serrasalmidae_Myloplus_torquatus:0.001612)[&BS=100]:0.011619)[&BS=99]:0.040919,(Serrasalmidae_Myleus_sp:0.050785,(Serrasalmidae_Myloplus_schomburgkii:0.055569,(Serrasalmidae_Myloplus_sp:0.023894,(Serrasalmidae_Tometes_trilobatus:0.011911,Serrasalmidae_Utiaritichthys_sennaebragai:0.011603)[&BS=100]:0.012541)[&BS=100]:0.018851)[&BS=100]:0.006535)[&BS=99]:0.009785)[&BS=98]:0.016727)[&BS=100]:0.006089,((Serrasalmidae_Metynnis_hypsauchen:0.049709,((Serrasalmidae_Metynnis_lippincottianus:0.02359,Serrasalmidae_Metynnis_mola:0.106435)[&BS=71]:0.013141,(Serrasalmidae_Metynnis_sp:0.069933,(Serrasalmidae_Metynnis_argenteus:0.017156,Serrasalmidae_Metynnis_luna:0.015654)[&BS=91]:0.02425)[&BS=81]:0.014971)[&BS=42]:0.005081)[&BS=77]:0.023109,(Serrasalmidae_Catoprion_mento:0.05888,((Serrasalmidae_Pygocentrus_cariba:0.011042,(Serrasalmidae_Pygocentrus_nattereri:0.01321,Serrasalmidae_Pygocentrus_piraya:0.010948)[&BS=100]:0.002744)[&BS=100]:0.00586,(Serrasalmidae_Pristobrycon_calmoni:0.029348,(Serrasalmidae_Serrasalmus_elongatus:0.023267,(Serrasalmidae_Serrasalmus_spilopleura:0.003728,((Serrasalmidae_Serrasalmus_maculatus:2.0E-6,Serrasalmidae_Serrasalmus_rhombeus:7.89E-4)[&BS=100]:0.006323,(Serrasalmidae_Serrasalmus_hollandi:0.002126,(Serrasalmidae_Serrasalmus_compressus:0.003315,Serrasalmidae_Serrasalmus_odyssei:0.001617)[&BS=100]:6.84E-4)[&BS=100]:0.006676)[&BS=83]:4.1E-5)[&BS=100]:0.012115)[&BS=98]:0.003965)[&BS=100]:0.005877)[&BS=100]:0.037565)[&BS=100]:0.01512)[&BS=100]:0.010796)[&BS=100]:0.031246)[&BS=100,!name="Serrasalmidae"]:0.03732)[&BS=94]:0.007285,((Hemiodontidae_Bivibranchia_fowleri:0.157813,((Hemiodontidae_Hemiodus_gracilis:0.076332,Hemiodontidae_Hemiodus_unimaculatus:0.103325)[&BS=100]:0.015806,((Hemiodontidae_Bivibranchia_velox:0.287386,Hemiodontidae_Hemiodus_immaculatus:0.04968)[&BS=91]:0.00768,(Hemiodontidae_Anodus_elongatus:0.090974,(Hemiodontidae_Anodus_orinocensis:0.059078,Hemiodontidae_Argonectes_robertsi:0.037538)[&BS=100]:0.01391)[&BS=94]:0.002285)[&BS=92]:0.012232)[&BS=100]:0.012558)[&BS=100,!name="Hemiodontidae"]:0.051992,(((Anostomidae_Synaptolaemus_latofasciatus:0.075914,(Anostomidae_Anostomus_brevior:0.060885,(Anostomidae_Pseudanos_winterbottomi:0.070431,(Anostomidae_Pseudanos_gracilis:0.02174,Anostomidae_Pseudanos_trimaculatus:0.011453)[&BS=100]:0.033056)[&BS=100]:0.013448)[&BS=98]:0.041766)[&BS=96]:0.046069,(Anostomidae_Anostomus_ternetzi:0.12641,((Anostomidae_Hypomasticus_copelandii:0.020221,Anostomidae_Hypomasticus_steindachneri:0.019528)[&BS=85]:0.055312,((Anostomidae_Leporinus_striatus:0.100941,(Anostomidae_Abramites_hypselonotus:0.14426,((Anostomidae_Megaleporinus_trifaciatus_1:0.00159,Anostomidae_Megaleporinus_trifaciatus_2:0.002812)[&BS=100]:0.07654,(Anostomidae_Leporinus_elongatus:0.02234,(Anostomidae_Leporinus_piavussu:2.77E-4,Anostomidae_Megaleporinus_obtusidens:2.13E-4)[&BS=100]:0.019387)[&BS=100]:0.037121)[&BS=100]:0.036631)[&BS=100]:0.010551)[&BS=100]:0.015751,(((Anostomidae_Leporinus_affinis:0.030756,Anostomidae_Leporinus_fasciatus:0.025351)[&BS=100]:0.030615,(Anostomidae_Leporinus_agassizii:0.038772,Anostomidae_Leporinus_fridericci:0.031917)[&BS=100]:0.020735)[&BS=100]:0.02099,(Anostomidae_Anostomoides_laticeps:0.077357,((Anostomidae_Laemolyta_proxima:0.030425,Anostomidae_Laemolyta_taeniatus:0.026331)[&BS=100]:0.036164,(Anostomidae_Schizodon_fasciatus:0.063646,(Anostomidae_Rhytiodus_argenteofuscus:0.071101,Anostomidae_Rhytiodus_microlepis:0.061879)[&BS=100]:0.023484)[&BS=100]:0.017287)[&BS=100]:0.006422)[&BS=100]:0.008771)[&BS=100]:0.008712)[&BS=100]:0.022947)[&BS=66]:7.31E-4)[&BS=96]:0.01328)[&BS=100,!name="Anostomidae"]:0.044889,(((Chilodontidae_Chilodus_gracilis:0.059565,Chilodontidae_Chilodus_punctatus:0.067616)[&BS=100]:0.084701,(Chilodontidae_Caenotropus_maculosus:0.123663,(Chilodontidae_Caenotropus_labyrinthicus:0.076436,Chilodontidae_Caenotropus_mestomorgmatos:0.073463)[&BS=100]:0.015518)[&BS=100]:0.015614)[&BS=100,!name="Chilodontidae"]:0.076958,((Prochilodontidae_Ichthyoelephas_longirostris:0.120901,((Prochilodontidae_Semaprochilodus_varii:0.046557,(Prochilodontidae_Semaprochilodus_laticeps:0.026291,(Prochilodontidae_Semaprochilodus_insignis:0.003432,Prochilodontidae_Semaprochilodus_kneri:0.005577)[&BS=100]:0.03393)[&BS=100]:0.004628)[&BS=100]:0.025359,(Prochilodontidae_Prochilodus_vimboides:0.034618,((Prochilodontidae_Prochilodus_magdalenae:0.011786,Prochilodontidae_Prochilodus_reticulatus:0.016571)[&BS=100]:0.011295,((Prochilodontidae_Prochilodus_argenteus:0.008298,Prochilodontidae_Prochilodus_harttii:0.008248)[&BS=100]:0.003211,((Prochilodontidae_Prochilodus_costatus:0.003701,Prochilodontidae_Prochilodus_lineatus:0.004443)[&BS=100]:0.003917,(Prochilodontidae_Prochilodus_mariae:0.009286,(Prochilodontidae_Prochilodus_nigricans:0.001409,(Prochilodontidae_Prochilodus_rubrotaeniatus:0.00114,(Prochilodontidae_Prochilodus_brevis:0.006739,Prochilodontidae_Prochilodus_lacustris:0.011879)[&BS=99]:0.006641)[&BS=76]:6.35E-4)[&BS=98]:0.003393)[&BS=98]:0.002956)[&BS=76]:0.004341)[&BS=76]:0.005693)[&BS=100]:0.021925)[&BS=100]:0.032405)[&BS=100]:0.035284)[&BS=100,!name="Prochilodontidae"]:0.023832,((Curimatidae_Curimatopsis_macrolepis_1:0.110218,(Curimatidae_Curimatopsis_evelynae:0.100768,(Curimatidae_Curimatopsis_crypticus_1:0.03225,Curimatidae_Curimatopsis_macrolepis_2:0.051015)[&BS=100]:0.032058)[&BS=100]:0.03542)[&BS=100]:0.064711,(((Curimatidae_Curimata_incompta:0.081262,Curimatidae_Curimata_mivartii:0.074725)[&BS=100]:0.013158,(Curimatidae_Curimata_vittata:0.104943,(Curimatidae_Potamorhina_altamazonica:0.039197,(Curimatidae_Curimatella_dorsalis:0.029876,Curimatidae_Steindachnerina_insculpta:0.154815)[&BS=87]:0.03532)[&BS=89]:0.03001)[&BS=96]:0.009527)[&BS=100]:0.015885,((Curimatidae_Pseudocurimata_lineopunctata:0.121944,(Curimatidae_Psectrogaster_essequibensis:0.03959,((Curimatidae_Psectrogaster_ciliata:0.024117,Curimatidae_Psectrogaster_curviventris:0.020923)[&BS=100]:0.022948,(Curimatidae_Psectrogaster_rutiloides:0.011546,Curimatidae_Psectrogaster_saguiru:0.001708)[&BS=100]:0.045276)[&BS=100]:0.015912)[&BS=100]:0.027184)[&BS=100]:0.01447,((Curimatidae_Steindachnerina_bimaculata:0.095647,(Curimatidae_Steindachnerina_hypostoma:0.036585,(Curimatidae_Steindachnerina_guenteri:0.017426,Curimatidae_Steindachnerina_sp:0.01638)[&BS=100]:0.012907)[&BS=100]:0.019907)[&BS=100]:0.021744,((Curimatidae_Cyphocharax_magdalena:0.06344,(Curimatidae_Curimatopsis_crypticus_2:0.023418,Curimatidae_Cyphocharax_spilurus:0.01876)[&BS=100]:0.034481)[&BS=100]:0.009324,(Curimatidae_Cyphocharax_helleri:0.048692,(Curimatidae_Cyphocharax_spiluropsis:0.051661,(Curimatidae_Curimatella_meyeri:0.052762,((Curimatidae_Cyphocharax_plumbeus:0.032755,Curimatidae_Steindachnerina_dobula_2:0.024528)[&BS=100]:0.018351,(Curimatidae_Curimatella_immaculata:0.030837,(Curimatidae_Curimata_cryprinoides:0.013364,Curimatidae_Curimatella_alburnus:0.018853)[&BS=100]:0.012812)[&BS=100]:0.023901)[&BS=100]:0.007423)[&BS=93]:0.004572)[&BS=100]:0.005452)[&BS=100]:0.008571)[&BS=100]:0.007827)[&BS=100]:0.027057)[&BS=100]:0.010953)[&BS=100]:0.031412)[&BS=83,!name="Curimatidae"]:0.010038)[&BS=80]:0.003801)[&BS=100]:0.005948)[&BS=100]:0.014621)[&BS=100]:0.006017)[&BS=100]:0.010334)[&BS=100]:0.018076)[&BS=95]:0.008354,(((Ctenoluciidae_Ctenolucius_hujeta:0.162601,(Ctenoluciidae_Boulengerella_cuvieri:0.162324,Ctenoluciidae_Boulengerella_maculata:0.168961)[&BS=100]:0.116554)[&BS=100,!name="Ctenoluciidae"]:0.461155,(((Lebiasinidae_Lebiasina_astrigata:2.0E-6,Lebiasinidae_Lebiasina_multimaculata:2.0E-6)[&BS=100]:0.119712,(Lebiasinidae_Nannostomus_trifasciatus:0.273215,(Lebiasinidae_Nannostomus_beckfordi:0.09246,Lebiasinidae_Nannostomus_espei:0.123646)[&BS=100]:0.051333)[&BS=100]:0.075311)[&BS=100]:0.026718,((Lebiasinidae_Copeina_guttata:0.192747,(Lebiasinidae_Copella_arnoldi:0.059893,Lebiasinidae_Copella_compta:0.06101)[&BS=100]:0.135397)[&BS=100]:0.025905,(Lebiasinidae_Pyrrhulina_filamentosa:0.070562,(Lebiasinidae_Pyrrhulina_sp:0.05868,(Lebiasinidae_Pyrrhulina_brevis:0.035544,Lebiasinidae_Pyrrhulina_vittata:0.032357)[&BS=100]:0.021964)[&BS=100]:0.032767)[&BS=100]:0.141585)[&BS=100]:0.049754)[&BS=100,!name="Lesbiasinidae"]:0.030288)[&BS=100]:0.031172,((Chalceidae_Chalceus_erythrurus:0.040544,(Chalceidae_Chalceus_epakros:0.009753,Chalceidae_Chalceus_macrolepidotus:0.00122)[&BS=100]:0.032864)[&BS=100,!name="Chalceidae"]:0.109709,(((Iguanodectidae_Piabucus_melanostoma:0.17916,(Iguanodectidae_Bryconops_affinis:0.098132,Iguanodectidae_Iguanodectes_geisleri:0.406639)[&BS=98]:0.054087)[&BS=92,!name="Iguanodectidae, clade 1"]:0.074514,(((Curimatidae_Steindachnerina_dobula_1:0.081553,Iguanodectidae_Iguanodectes_sp:0.120082)[&BS=99]:0.132346,(Iguanodectidae_Bryconops_sp:0.112961,(Iguanodectidae_Bryconops_colanegra:0.093751,(Iguanodectidae_Bryconops_alburnoides:0.065793,Iguanodectidae_Bryconops_caudomaculatus:0.056503)[&BS=100]:0.046994)[&BS=96]:0.012201)[&BS=96]:0.09604)[&BS=92,!name="Iguanodectidae, clade 2"]:0.068305,(((Acestrorhynchidae_Gnathocharax_steindachneri:0.215421,Acestrorhynchidae_Roestes_molossus:0.173455)[&BS=100]:0.031166,(Acestrorhynchidae_Longchogenys_ilisha:0.20317,(Acestrorhynchidae_Heterocharax_macrolepis:0.013586,Acestrorhynchidae_Hoplocharax_goethei:0.010012)[&BS=100]:0.114523)[&BS=90]:0.015888)[&BS=90]:0.027986,(Acestrorhynchidae_Gilbertolus_maracaiboensis:0.145998,((Acestrorhynchidae_Acestrorhynchus_microlepis:0.018277,(Acestrorhynchidae_Acestrorhynchus_falcirostris:0.005702,Acestrorhynchidae_Acestrorhynchus_sp_2:0.00363)[&BS=100]:0.013875)[&BS=97]:0.14923,(Acestrorhynchidae_Acestrorhynchus_sp_1:0.116847,(Acestrorhynchidae_Acestrorhynchus_falcatus:0.099683,(Acestrorhynchidae_Acestrorhynchus_lacustris:2.0E-6,Acestrorhynchidae_Acestrorhynchus_pantaneiro:2.0E-6)[&BS=100]:0.06832)[&BS=99]:0.05787)[&BS=99]:0.032379)[&BS=89]:0.017757)[&BS=100]:0.055489)[&BS=100,!name="Acestrorhynchidae"]:0.044906)[&BS=86]:0.007665)[&BS=92]:0.009398,(((Triportheidae_Lignobrycon_myersi:0.113153,((Triportheidae_Triportheus_albus:0.106288,Triportheidae_Triportheus_rotundatus:0.084119)[&BS=91]:0.04253,(Triportheidae_Clupeacharax_anchoveoides:0.200148,((Triportheidae_Agoniates_anchovia:0.11592,Triportheidae_Agoniates_halecinus:0.075071)[&BS=99]:0.057365,(Triportheidae_Triportheus_angulatus:0.010921,(Triportheidae_Triportheus_nematurus:0.037175,Triportheidae_Triportheus_orinocensis:0.035792)[&BS=100]:0.033127)[&BS=100]:0.074194)[&BS=96]:0.017221)[&BS=94]:0.03051)[&BS=87]:0.001151)[&BS=100,!name="Triportheidae"]:0.050873,(((Gasteropelecidae_Gasteropelecus_sternicla:0.081119,Gasteropelecidae_Thoracocharax_stellatus:0.06089)[&BS=42]:0.075508,(Gasteropelecidae_Carnegiella_marthae:0.121683,(Gasteropelecidae_Carnegiella_strigata:0.009637,Gasteropelecidae_Gasteropelecus_maculatus:2.0E-6)[&BS=42]:0.078025)[&BS=42]:0.105727)[&BS=100,!name="Gasteropelectidae"]:0.14084,(Bryconidae_Chilobrycon_deuterodon:0.132932,((Bryconidae_Salminus_brasiliensis:0.078798,Bryconidae_Salminus_franciscanus:0.004889)[&BS=100]:0.199946,(((Bryconidae_Brycon_amazonicus:0.006332,Bryconidae_Brycon_hilarii:0.017679)[&BS=100]:0.025546,(Bryconidae_Brycon_insignis:0.027517,Bryconidae_Henochilus_wheatlandii:0.061045)[&BS=97]:0.028567)[&BS=92]:0.012178,(Bryconidae_Brycon_pesu:0.156872,((Bryconidae_Brycon_falcatus:0.081436,Bryconidae_Brycon_nattereri:0.079046)[&BS=100]:0.033515,(Bryconidae_Brycon_orbignyanus:0.033349,Bryconidae_Megalobrycon_cephalus:0.049057)[&BS=100]:0.039414)[&BS=97]:0.036347)[&BS=92]:0.016138)[&BS=99]:0.013447)[&BS=100]:0.090023)[&BS=100,!name="Bryconidae"]:0.088173)[&BS=98]:0.008014)[&BS=98]:0.006515,((Characidae_Amazonspinther_dalmata:0.147734,(Characidae_Spintherobolus_broccae:0.02088,(Characidae_Spintherobolus_ankoseion:0.029084,Characidae_Spintherobolus_leptoura:0.047664)[&BS=100]:0.027603)[&BS=100]:0.074347)[&BS=100]:0.071216,((Characidae_Spintherobolus_papilliferus:0.198832,(Characidae_Carlana_eigenmanni:0.135173,((Characidae_Myxiops_aphos:0.060785,Characidae_Poptella_paraguayensis:0.058907)[&BS=100]:0.059374,((Characidae_Hyphessobrycon_reticulatus:0.084869,Characidae_Jupiaba_anteroides:0.068524)[&BS=87]:0.004605,((((Characidae_Hemigrammus_bleheri:0.069514,(Characidae_Brittanichthys_axelrodi:0.155065,(Characidae_Paracheirodon_axelrodi:0.068354,Characidae_Paracheirodon_innesi:0.071811)[&BS=100]:0.073974)[&BS=100]:0.029827)[&BS=100]:0.016533,(Characidae_Hyphessobrycon_pulchripinnis:0.154403,(Characidae_Hyphessobrycon_eques:0.019136,(Characidae_Hyphessobrycon_sweglesi:0.164595,(Characidae_Hyphessobrycon_erythrostigma:0.005747,(Characidae_Hyphessobrycon_copelandi:0.042739,Characidae_Hyphessobrycon_megalopterus:0.0357)[&BS=100]:0.064218)[&BS=50]:2.0E-6)[&BS=100]:0.014396)[&BS=100]:0.026997)[&BS=100]:0.052168)[&BS=100]:0.015949,((Characidae_Moenkhausia_xinguensis:0.039576,(((Characidae_Ctenobrycon_spilurus_1:0.016929,Characidae_Moenkhausia_comma:0.014293)[&BS=100]:0.116204,(Characidae_Jupiaba_zonata:0.051326,Characidae_Moenkhausia_surinamensis:0.025318)[&BS=100]:0.100614)[&BS=95]:0.016966,(Characidae_Moenkhausia_costae:0.182892,((Characidae_Hemigrammus_boesemani:0.003911,Characidae_Hemigrammus_schmardae:0.004849)[&BS=100]:0.144943,(Characidae_Hemigrammus_marginatus:0.047775,(Characidae_Nematocharax_venustus:0.130355,(Characidae_Hasemania_hanseni:0.053143,Characidae_Hasemania_nana:0.091848)[&BS=100]:0.040536)[&BS=93]:0.00691)[&BS=96]:0.009483)[&BS=100]:0.035873)[&BS=100]:0.021286)[&BS=60]:2.0E-6)[&BS=100]:0.014876,(((Characidae_Gymnocorymbus_ternetzi:0.027994,Characidae_Gymnocorymbus_thayeri:0.037793)[&BS=100]:0.057255,((Characidae_Brachychalcinus_retrospina:0.058141,Characidae_Poptella_brevispina:0.061183)[&BS=99]:0.013798,((Characidae_Orthospinus_franciscensis:0.046262,Characidae_Stethaprion_erythrops:0.116435)[&BS=99]:0.008666,(Characidae_Brachychalcinus_copei:0.025324,Characidae_Poptella_compressa:0.038832)[&BS=98]:0.006616)[&BS=97]:0.015753)[&BS=100]:0.029353)[&BS=100]:0.015431,((Characidae_Hemigrammus_erythrozonus:0.08084,(Characidae_Hyphessobrycon_roseus:0.089514,Characidae_Pristella_maxillaris:0.075136)[&BS=90]:0.024967)[&BS=43]:0.012395,(Characidae_Moenkhausia_chrysargyrea:0.073449,(Characidae_Hemigrammus_unilineatus:0.078258,(Characidae_Hemigrammus_rodwayi:0.043043,(Characidae_Hemigrammus_ulreyi:0.048426,(Characidae_Aphyodite_grammica:0.101994,Characidae_Hyphessobrycon_amandae:0.103557)[&BS=100]:0.040312)[&BS=41]:0.007043)[&BS=37]:0.003898)[&BS=43]:0.007027)[&BS=43]:0.012952)[&BS=100]:0.016999)[&BS=100]:0.022377)[&BS=100]:0.021221)[&BS=100]:0.014751,(((((Characidae_Inpaichthys_kerri:0.159602,Characidae_Astyanacinus_moorii:0.089853)[&BS=55]:0.016754,((Characidae_Hollandichthys_multifasciatus:0.082474,Characidae_Hyphessobrycon_flammeus:0.076347)[&BS=70]:0.014019,(Characidae_Rachoviscus_crassiceps:0.058904,Characidae_Rachoviscus_graciliceps:0.025885)[&BS=100]:0.045553)[&BS=100]:0.06427)[&BS=58]:0.014582,(Characidae_Bryconella_pallidifrons:0.210142,((Characidae_Moenkhausia_sanctaefilomenae:0.116255,(Characidae_Bario_steindachneri:0.081001,Characidae_Moenkhausia_oligolepis:0.099546)[&BS=100]:0.034819)[&BS=100]:0.07898,(Characidae_Thayera_sp:0.059675,(Characidae_Thayeria_boehlkei:0.001632,Characidae_Thayeria_obliqua:4.88E-4)[&BS=100]:0.052034)[&BS=100]:0.117)[&BS=100]:0.012945)[&BS=99]:0.023736)[&BS=59]:0.013579,((Characidae_Jupiaba_ocellata:0.032588,Characidae_Jupiaba_polylepis:0.041582)[&BS=100]:0.122122,((Characidae_Macropsobrycon_xinguensis:0.085219,Characidae_Parecbasis_cyclolepis:0.055184)[&BS=98]:0.013427,(((Characidae_Hemigrammus_levis:0.145678,Characidae_Moenkhausia_gracilima:0.102472)[&BS=100]:0.029888,(Characidae_Phallobrycon_adenacanthus:0.130438,Characidae_Schultzites_sp:0.155412)[&BS=100]:0.015069)[&BS=100]:0.065628,((Characidae_Erythrocharax_altipinnis:0.144634,Characidae_Hyphessobrycon_elachys:0.138407)[&BS=100]:0.053734,(Characidae_Nematobrycon_palmeri:0.122207,(Characidae_Hyphessobrycon_herbertaxelrodi:0.08445,Characidae_Hyphessobrycon_sp:0.137923)[&BS=100]:0.042595)[&BS=100]:0.051385)[&BS=64]:0.008691)[&BS=98]:0.01652)[&BS=98]:0.013052)[&BS=68]:0.0104)[&BS=68]:0.009634,((Characidae_Tucanoichthys_tucano:0.150951,((Characidae_Stygichthys_typhlops:0.084469,Characidae_Coptobrycon_bilineatus:0.096417)[&BS=100]:0.019636,(Characidae_Probolodus_heterostomus:0.01775,(Characidae_Deuterodon_giton:0.027615,Characidae_Deuterodon_iguape:0.039524)[&BS=100]:0.020059)[&BS=100]:0.057991)[&BS=100]:0.053078)[&BS=92]:0.011615,(Characidae_Grundulus_bogotensis:0.157441,((Characidae_Ctenobrycon_hauxwellianus:0.012799,Characidae_Psellogrammus_kennedyi:0.010558)[&BS=100]:0.08152,(Characidae_Ctenobrycon_spilurus_2:0.124756,((Characidae_Hasemania_crenuchoides:0.07582,(Characidae_Astyanax_cremnobates:0.042306,(Characidae_Oligosarcus_hepsetus:0.106452,Characidae_Oligosarcus_paranensis:0.023992)[&BS=100]:0.012497)[&BS=99]:0.012669)[&BS=99]:0.019107,(((Characidae_Astyanax_maximus:0.007109,Characidae_Psalidodon_fasciatus_2:0.00556)[&BS=100]:0.089586,(Characidae_Oligosarcus_argenteus:0.038874,(Characidae_Psalidodon_fasciatus_1:0.017907,(Characidae_Astyanax_sp:0.009833,(Characidae_Psalidodon_paranae:0.008464,Characidae_Psalidodon_rivularis:0.008193)[&BS=100]:0.001493)[&BS=100]:0.004387)[&BS=100]:0.017701)[&BS=100]:0.035028)[&BS=98]:0.022855,((Characidae_Astyanax_bimaculatus:0.057561,(Characidae_Astyanax_altiparanae:0.006363,Characidae_Astyanax_lacustris:0.007926)[&BS=100]:0.050443)[&BS=99]:0.04318,(Characidae_Astyanax_hubbsi:0.002097,(Characidae_Astyanax_nicaraguensis:3.0E-6,(Characidae_Astyanax_nasutus:0.012143,(Characidae_Astyanax_mexicanus:0.011925,((Characidae_Astyanax_jordani:0.004092,Characidae_Hyphessobrycon_anisitsi:2.0E-6)[&BS=90]:3.0E-6,(Characidae_Astyanax_aeneus:0.003307,(Characidae_Bramocharax_baileyi:0.005774,Characidae_Bramocharax_caballeroi:0.008877)[&BS=98]:0.002446)[&BS=97]:8.22E-4)[&BS=93]:0.005062)[&BS=76]:3.0E-6)[&BS=11]:3.0E-6)[&BS=83]:0.057442)[&BS=50]:0.013908)[&BS=72]:0.025792)[&BS=100]:0.03954)[&BS=22]:3.0E-6)[&BS=99]:0.016434)[&BS=99]:0.012324)[&BS=81]:0.014417)[&BS=63]:0.005459)[&BS=88]:0.010439)[&BS=80]:0.002041)[&BS=99]:0.018297)[&BS=97]:0.006824)[&BS=100,!name="Stetha"]:0.039025)[&BS=100]:0.032088,(((Characidae_Aphyocharacidium_bolivianum:0.091483,((Characidae_Cyanogaster_noctivaga:0.105478,(Characidae_Aphyocharacidium_sp:0.180417,Characidae_Paragoniates_alburnus:0.114549)[&BS=100]:0.042848)[&BS=100]:0.011147,((Characidae_Phenagoniates_macrolepis:0.040514,(Characidae_Leptagoniates_steindachneri:0.062489,Characidae_Xenagoniates_bondi:0.026208)[&BS=100]:0.017076)[&BS=100]:0.09968,((Characidae_Prionobrama_filigera:5.28E-4,Characidae_Prionobrama_paraguayensis:0.002536)[&BS=100]:0.188454,(Characidae_Aphyocharax_nattereri:0.096144,(Characidae_Aphyocharax_anisitsi:0.038819,(Characidae_Aphyocharax_pusillus:0.063315,(Characidae_Aphyocharax_rathbuni:0.055278,(Characidae_Aphyocharax_alburnus:0.074098,Characidae_Aphyocharax_dentatus:0.024795)[&BS=100]:0.002258)[&BS=81]:0.026111)[&BS=81]:0.012998)[&BS=100]:0.061898)[&BS=99]:0.017609)[&BS=100]:0.223873)[&BS=100]:0.027909)[&BS=100]:0.012384)[&BS=100,!name="Aphyo"]:0.014663,(Characidae_Leptagoniates_pi:0.154353,(Characidae_Protocheirodon_pi:0.185334,(Characidae_Aphyocheirodon_hemigrammus:0.138648,(((Characidae_Macropsobrycon_uruguayanae:0.046103,(Characidae_Heterocheirodon_yatai:0.017328,(Characidae_Cheirodon_ibicuhiensis:0.017906,(Characidae_Cheirodon_kiliani:0.009155,(Characidae_Cheirodon_australe:0.004742,Characidae_Cheirodon_interruptus:0.006205)[&BS=100]:0.00491)[&BS=100]:0.002871)[&BS=100]:0.026563)[&BS=100]:0.038232)[&BS=53]:0.019725,((Characidae_Nanocheirodon_insignis:0.137982,(Characidae_Pseudocheirodon_arnoldi:0.029925,Characidae_Pseudocheirodon_terrabae:0.02511)[&BS=100]:0.031696)[&BS=86]:0.027469,(Characidae_Saccoderma_melanostigma:0.076786,(Characidae_Odontostilbe_dialeptura:0.007323,(Characidae_Compsura_gorgonae:0.004882,Characidae_Odontostilbe_mitoptera:0.001208)[&BS=98]:0.001219)[&BS=100]:0.017155)[&BS=86]:0.037914)[&BS=47]:0.005135)[&BS=92]:0.021008,((Characidae_Serrapinnus_microdon:0.021135,(Characidae_Odontostilbe_pequira:0.014449,(Characidae_Acinocheirodon_melanogramma:0.010513,Characidae_Serrapinnus_heterodon:0.005878)[&BS=100]:0.014815)[&BS=70]:0.005869)[&BS=100]:0.030368,(Characidae_Odontostilbe_stenodon:0.093055,((Characidae_Cheirodontops_geayi:0.041773,(Characidae_Kolpotocheirodon_theloura:0.089936,Characidae_Kolpotocheirodon_figueiredoi:0.015633)[&BS=100]:0.047522)[&BS=99]:0.027734,((Characidae_Odontostilbe_pulchra:0.014648,Characidae_Odontostilbe_splendida:0.023274)[&BS=100]:0.040024,(Characidae_Odontostilbe_fugitiva:0.043916,(Characidae_Odontostilbe_sp:0.025,((Characidae_Odontostilbe_ecuadorensis:0.026222,Characidae_Odontostilbe_paraguayensis:0.031171)[&BS=98]:0.017405,(Characidae_Serrapinnus_kriegi:0.032907,(Characidae_Compsura_heterura:0.044417,(Characidae_Serrapinnus_calliurus:0.008258,(Characidae_Serrapinnus_notomelas:0.022378,Characidae_Serrapinnus_piaba:0.041768)[&BS=92]:0.013645)[&BS=93]:0.010712)[&BS=95]:0.007985)[&BS=93]:0.011758)[&BS=86]:0.006581)[&BS=96]:0.016469)[&BS=100]:0.012993)[&BS=100]:0.009252)[&BS=94]:0.004758)[&BS=100]:0.006108)[&BS=93]:0.014766)[&BS=89]:0.01686)[&BS=100]:0.017003)[&BS=100]:0.006611)[&BS=100,!name="Cheiro"]:0.034099)[&BS=100]:0.009274,(((Characidae_Exodon_paradoxus:0.069416,Characidae_Roeboexodon_guyanensis:0.025879)[&BS=100,!name="Exodon"]:0.145795,((Characidae_Tetragonopterus_argenteus:0.092677,Characidae_Tetragonopterus_chalceus:0.0387)[&BS=100,!name="Tetra"]:0.056763,(Characidae_Phenacogaster_pectinatus:0.103937,(Characidae_Acanthocharax_microlepis:0.210485,(Characidae_Microschemobrycon_casiquiare:0.088775,((((Characidae_Charax_gibosus:0.056024,Characidae_Roeboides_myersi:0.051818)[&BS=100]:0.031922,(Characidae_Charax_matae:0.026491,Characidae_Charax_tectifer:0.031908)[&BS=100]:0.039711)[&BS=96]:0.0263,(Characidae_Charax_pauciradiatus:0.048829,(Characidae_Roeboides_xenodon:0.060892,(Characidae_Roeboides_affinis:0.023997,Characidae_Roeboides_biserialis:0.05265)[&BS=100]:0.019641)[&BS=99]:0.032066)[&BS=94]:0.025404)[&BS=61]:0.050053,(Characidae_Phenacogaster_calverti:0.072885,((Characidae_Galeocharax_gulo:0.104377,(Characidae_Cynopotamus_venezuelae:0.053176,(Characidae_Acestrocephalus_sardina:0.100678,Characidae_Galeocharax_knerii:0.039526)[&BS=85]:0.003004)[&BS=62]:0.007324)[&BS=99]:0.029466,(Characidae_Charax_leticiae:0.045259,(Characidae_Cynopotamus_kincaidi:0.046206,(Characidae_Roeboides_guatemalensis:0.063995,Characidae_Roeboides_bouchellei:0.038202)[&BS=99]:0.037084)[&BS=95]:0.012446)[&BS=89]:0.01854)[&BS=87]:0.011615)[&BS=37]:0.006803)[&BS=78]:5.2E-4)[&BS=81]:0.009476)[&BS=100]:0.019647)[&BS=100,!name="Characinae"]:0.020744)[&BS=100]:0.012031)[&BS=100]:0.012411,((Characidae_Eretmobrycon_emperador:0.095726,(Characidae_Markiana_nigripinnis:0.156573,Characidae_Bryconamericus_emperador:0.064086)[&BS=100]:0.023089)[&BS=100]:0.017038,(Characidae_Tyttocharax_madeirae:0.207509,(Characidae_Xenurobrycon_pteropus:0.141425,(((Characidae_Glandulocauda_melanopleura:0.032382,(Characidae_Glandulocauda_caerulea:0.046015,Characidae_Lophiobrycon_weitzmani:0.067575)[&BS=100]:0.011179)[&BS=87]:0.001921,(Characidae_Mimagoniates_microlepis:0.046517,(Characidae_Mimagoniates_inequalis:0.006552,Characidae_Mimagoniates_lateralis:0.024775)[&BS=100]:0.068132)[&BS=100]:0.032381)[&BS=100]:0.03,((Characidae_Lepidocharax_burnsi:0.042941,Characidae_Planaltina_myersi:0.012795)[&BS=99]:0.06584,(((Characidae_Planaltina_britskii:0.091223,(Characidae_Attonitus_ephimeros:0.117862,(Characidae_Attonitus_sp:0.094741,(Characidae_Ceratobranchia_sp:0.07297,(Characidae_Knodus_hypopterus:0.041675,Characidae_Prodontocharax_melanotus:0.049622)[&BS=100]:0.028207)[&BS=100]:0.013266)[&BS=100]:0.020803)[&BS=100]:0.009874)[&BS=84]:0.01613,((Characidae_Acrobrycon_ipanquianus:0.045955,(Characidae_Hemibrycon_inanmbari:0.001082,Characidae_Hemibrycon_jelskii:0.001736)[&BS=95]:0.055062)[&BS=86]:0.013494,(Characidae_Caiapobrycon_tucurui:0.072599,(Characidae_Creagrutus_sp:0.039643,(Characidae_Creagrutus_manu:3.93E-4,Characidae_Creagrutus_yanatile:6.6E-4)[&BS=100]:0.040711)[&BS=99]:0.026595)[&BS=99]:0.03103)[&BS=57]:0.004335)[&BS=97]:0.006389,((Characidae_Hemibrycon_taeniurus:0.040877,Characidae_Hemibrycon_beni:0.023924)[&BS=79]:0.019072,((Characidae_Pseudocorynopoma_heterandria:0.090316,(Characidae_Gephyrocharax_atracaudatus:0.047536,Characidae_Corynopoma_riisei:0.069589)[&BS=96]:0.026812)[&BS=78]:0.008133,(((Characidae_Aulixidens_eugeniae:0.065692,Characidae_Boehlkea_fredcochui:0.04529)[&BS=93]:0.01282,(Characidae_Ceratobranchia_delotaenia:0.0776,Characidae_Knodus_tanaothoros:0.066027)[&BS=94]:0.007536)[&BS=82]:0.021577,((Characidae_Creagrutus_peruanus:0.051302,Characidae_Creagrutus_ignotus:0.056963)[&BS=91]:0.011652,((Characidae_Bryconamericus_diaphanus:0.073398,(Characidae_Knodus_meridae:0.048934,Characidae_Bryconadenos_tanaothoros:0.034173)[&BS=96]:0.003635)[&BS=93]:0.009989,((Characidae_Bryconamericus_lethostigmus:0.04059,Characidae_Diapoma_alburnum:0.018703)[&BS=99]:0.032566,((Characidae_Bryconamericus_patriciae:0.009527,(Characidae_Odontostoechus_lethostigmus:0.029555,(Characidae_Hypobrycon_maromba:0.015828,(Characidae_Bryconamericus_exodon:0.051754,Characidae_Bryconamericus_iheringii:2.0E-6)[&BS=70]:3.0E-6)[&BS=71]:0.002658)[&BS=79]:2.0E-6)[&BS=100]:0.024805,((Characidae_Piabina_argentea:0.053917,(Characidae_Piabarchus_analis:0.015639,Characidae_Bryconamericus_stramineus:0.030843)[&BS=100]:0.010038)[&BS=99]:0.002162,((Characidae_Cyanocharax_alegretensis:0.00418,Characidae_Cyanocharax_uruguayensis:0.013783)[&BS=96]:0.016184,((Characidae_Astyanax_alburnus:2.0E-6,Characidae_Cyanocharax_itaimbe:0.016078)[&BS=92]:0.009348,(Characidae_Diapoma_speculiferum:0.003067,Characidae_Diapoma_terofali:0.006138)[&BS=100]:3.0E-6)[&BS=99]:0.012004)[&BS=94]:0.005032)[&BS=90]:0.00433)[&BS=90]:0.007287)[&BS=94]:0.006579)[&BS=98]:0.012204)[&BS=86]:0.004715)[&BS=82]:0.004927)[&BS=35]:0.003962)[&BS=69]:0.00335)[&BS=68]:0.005786)[&BS=79]:0.013788)[&BS=100]:0.014914)[&BS=98]:0.001189)[&BS=100]:0.011358)[&BS=100,!name="Stevar"]:0.036378)[&BS=100]:0.004765)[&BS=100]:0.011041)[&BS=100]:0.005007)[&BS=100,!name="Characidae"]:0.022987)[&BS=90]:0.005816)[&BS=100]:0.012201)[&BS=100]:0.015504)[&BS=100]:0.010158)[&BS=95]:0.008314)[&BS=100]:0.025371)[&BS=99]:0.006896)[&BS=99]:0.013943)[&BS=100]:0.059678)[&BS=100]:0.04813);
end;
