# Supplementary material for: Early Biogeography of Otophysi Points to the Neotropics as the Cradle of Characiphysan Fishes
Source: Ecol Evol. 2025 Nov 15;15(11):e72431. doi: 10.1002/ece3.72431 (PMC12619110; doi:10.1002/ece3.72431)
Supplement: Supplementary file 12 — Data S5: Time tree reconstructed with the discrete model and λ = 10 in newick format. [file ECE3-15-e72431-s001.pdf]

#NEXUS
[R-package PHYTOOLS, Thu May 05 16:26:15 2022]
BEGIN TAXA;
	DIMENSIONS NTAX = 687;
	TAXLABELS
		Acestrorhynchidae_Acestrorhynchus_falcatus
		Acestrorhynchidae_Acestrorhynchus_falcirostris
		Acestrorhynchidae_Acestrorhynchus_lacustris
		Acestrorhynchidae_Acestrorhynchus_microlepis
		Acestrorhynchidae_Acestrorhynchus_pantaneiro
		Acestrorhynchidae_Acestrorhynchus_sp_1
		Acestrorhynchidae_Acestrorhynchus_sp_2
		Acestrorhynchidae_Gilbertolus_maracaiboensis
		Acestrorhynchidae_Gnathocharax_steindachneri
		Acestrorhynchidae_Heterocharax_macrolepis
		Acestrorhynchidae_Hoplocharax_goethei
		Acestrorhynchidae_Longchogenys_ilisha
		Acestrorhynchidae_Roestes_molossus
		Alestidae_Alestes_baremoze
		Alestidae_Alestes_inferus
		Alestidae_Alestes_liebrechtsii
		Alestidae_Alestes_macrophthalmus
		Alestidae_Alestopetersius_bifasciatus
		Alestidae_Alestopetersius_caudalis
		Alestidae_Alestopetersius_conspectus
		Alestidae_Alestopetersius_hilgendorfi
		Alestidae_Alestopetersius_smykalai
		Alestidae_Alestopetersius_tumbensis
		Alestidae_Bathyaethiops_breuseghemi
		Alestidae_Bathyaethiops_caudomaculatus
		Alestidae_Bathyaethiops_greeni
		Alestidae_Brachypetersius_huloti
		Alestidae_Brachypetersius_notospilus
		Alestidae_Brycinus_bimaculatus
		Alestidae_Brycinus_carolinae
		Alestidae_Brycinus_comptus
		Alestidae_Brycinus_fwaensis
		Alestidae_Brycinus_grandisquamis
		Alestidae_Brycinus_imberi
		Alestidae_Brycinus_kingsleyae
		Alestidae_Brycinus_lateralis
		Alestidae_Brycinus_longipinnis
		Alestidae_Brycinus_macrolepidotus
		Alestidae_Brycinus_nurse
		Alestidae_Brycinus_opisthotaenia
		Alestidae_Brycinus_poptae
		Alestidae_Brycinus_schoutedeni
		Alestidae_Brycinus_taeniurus
		Alestidae_Bryconaethiops_boulengeri
		Alestidae_Bryconaethiops_microstoma
		Alestidae_Clupeocharax_schoutedeni
		Alestidae_Hemigrammopetersius_barnardi
		Alestidae_Hydrocynus_brevis
		Alestidae_Hydrocynus_forskahlii
		Alestidae_Hydrocynus_goliath
		Alestidae_Hydrocynus_vittatus
		Alestidae_Ladigesia_roloffi
		Alestidae_Micralestes_acutidens
		Alestidae_Micralestes_humilis
		Alestidae_Micralestes_lualabae
		Alestidae_Micralestes_occidentalis
		Alestidae_Micralestes_pabrensis
		Alestidae_Micralestes_sp
		Alestidae_Micralestes_stormsi
		Alestidae_Nannopetersius_lamberti
		Alestidae_Nannopetersius_mutambuei
		Alestidae_Phenacogrammus_altus
		Alestidae_Phenacogrammus_ansorgii
		Alestidae_Phenacogrammus_aurantiacus
		Alestidae_Phenacogrammus_compressus
		Alestidae_Phenacogrammus_interruptus
		Alestidae_Phenacogrammus_nigropterus
		Alestidae_Phenacogrammus_polli
		Alestidae_Phenacogrammus_taeniatus
		Alestidae_Rhabdalestes_maunensis
		Alestidae_Rhabdalestes_septentrionalis
		Anostomidae_Abramites_hypselonotus
		Anostomidae_Anostomoides_laticeps
		Anostomidae_Anostomus_brevior
		Anostomidae_Anostomus_ternetzi
		Anostomidae_Hypomasticus_copelandii
		Anostomidae_Hypomasticus_steindachneri
		Anostomidae_Laemolyta_proxima
		Anostomidae_Laemolyta_taeniatus
		Anostomidae_Leporinus_affinis
		Anostomidae_Leporinus_agassizii
		Anostomidae_Leporinus_elongatus
		Anostomidae_Leporinus_fasciatus
		Anostomidae_Leporinus_fridericci
		Anostomidae_Leporinus_piavussu
		Anostomidae_Leporinus_striatus
		Anostomidae_Megaleporinus_obtusidens
		Anostomidae_Megaleporinus_trifaciatus_1
		Anostomidae_Megaleporinus_trifaciatus_2
		Anostomidae_Pseudanos_gracilis
		Anostomidae_Pseudanos_trimaculatus
		Anostomidae_Pseudanos_winterbottomi
		Anostomidae_Rhytiodus_argenteofuscus
		Anostomidae_Rhytiodus_microlepis
		Anostomidae_Schizodon_fasciatus
		Anostomidae_Synaptolaemus_latofasciatus
		Bryconidae_Brycon_amazonicus
		Bryconidae_Brycon_falcatus
		Bryconidae_Brycon_hilarii
		Bryconidae_Brycon_insignis
		Bryconidae_Brycon_nattereri
		Bryconidae_Brycon_orbignyanus
		Bryconidae_Brycon_pesu
		Bryconidae_Chilobrycon_deuterodon
		Bryconidae_Henochilus_wheatlandii
		Bryconidae_Megalobrycon_cephalus
		Bryconidae_Salminus_brasiliensis
		Bryconidae_Salminus_franciscanus
		Chalceidae_Chalceus_epakros
		Chalceidae_Chalceus_erythrurus
		Chalceidae_Chalceus_macrolepidotus
		Characidae_Acanthocharax_microlepis
		Characidae_Acestrocephalus_sardina
		Characidae_Acinocheirodon_melanogramma
		Characidae_Acrobrycon_ipanquianus
		Characidae_Amazonspinther_dalmata
		Characidae_Aphyocharacidium_bolivianum
		Characidae_Aphyocharacidium_sp
		Characidae_Aphyocharax_alburnus
		Characidae_Aphyocharax_anisitsi
		Characidae_Aphyocharax_dentatus
		Characidae_Aphyocharax_nattereri
		Characidae_Aphyocharax_pusillus
		Characidae_Aphyocharax_rathbuni
		Characidae_Aphyocheirodon_hemigrammus
		Characidae_Aphyodite_grammica
		Characidae_Astyanacinus_moorii
		Characidae_Astyanax_aeneus
		Characidae_Astyanax_alburnus
		Characidae_Astyanax_altiparanae
		Characidae_Astyanax_bimaculatus
		Characidae_Astyanax_cremnobates
		Characidae_Astyanax_hubbsi
		Characidae_Astyanax_jordani
		Characidae_Astyanax_lacustris
		Characidae_Astyanax_maximus
		Characidae_Astyanax_mexicanus
		Characidae_Astyanax_nasutus
		Characidae_Astyanax_nicaraguensis
		Characidae_Astyanax_sp
		Characidae_Attonitus_ephimeros
		Characidae_Attonitus_sp
		Characidae_Aulixidens_eugeniae
		Characidae_Bario_steindachneri
		Characidae_Boehlkea_fredcochui
		Characidae_Brachychalcinus_copei
		Characidae_Brachychalcinus_retrospina
		Characidae_Bramocharax_baileyi
		Characidae_Bramocharax_caballeroi
		Characidae_Brittanichthys_axelrodi
		Characidae_Bryconadenos_tanaothoros
		Characidae_Bryconamericus_diaphanus
		Characidae_Bryconamericus_emperador
		Characidae_Bryconamericus_exodon
		Characidae_Bryconamericus_iheringii
		Characidae_Bryconamericus_lethostigmus
		Characidae_Bryconamericus_patriciae
		Characidae_Bryconamericus_stramineus
		Characidae_Bryconella_pallidifrons
		Characidae_Caiapobrycon_tucurui
		Characidae_Carlana_eigenmanni
		Characidae_Ceratobranchia_delotaenia
		Characidae_Ceratobranchia_sp
		Characidae_Charax_gibosus
		Characidae_Charax_leticiae
		Characidae_Charax_matae
		Characidae_Charax_pauciradiatus
		Characidae_Charax_tectifer
		Characidae_Cheirodon_australe
		Characidae_Cheirodon_ibicuhiensis
		Characidae_Cheirodon_interruptus
		Characidae_Cheirodon_kiliani
		Characidae_Cheirodontops_geayi
		Characidae_Compsura_gorgonae
		Characidae_Compsura_heterura
		Characidae_Coptobrycon_bilineatus
		Characidae_Corynopoma_riisei
		Characidae_Creagrutus_ignotus
		Characidae_Creagrutus_manu
		Characidae_Creagrutus_peruanus
		Characidae_Creagrutus_sp
		Characidae_Creagrutus_yanatile
		Characidae_Ctenobrycon_hauxwellianus
		Characidae_Ctenobrycon_spilurus_1
		Characidae_Ctenobrycon_spilurus_2
		Characidae_Cyanocharax_alegretensis
		Characidae_Cyanocharax_itaimbe
		Characidae_Cyanocharax_uruguayensis
		Characidae_Cyanogaster_noctivaga
		Characidae_Cynopotamus_kincaidi
		Characidae_Cynopotamus_venezuelae
		Characidae_Deuterodon_giton
		Characidae_Deuterodon_iguape
		Characidae_Diapoma_alburnum
		Characidae_Diapoma_speculiferum
		Characidae_Diapoma_terofali
		Characidae_Eretmobrycon_emperador
		Characidae_Erythrocharax_altipinnis
		Characidae_Exodon_paradoxus
		Characidae_Galeocharax_gulo
		Characidae_Galeocharax_knerii
		Characidae_Gephyrocharax_atracaudatus
		Characidae_Glandulocauda_caerulea
		Characidae_Glandulocauda_melanopleura
		Characidae_Grundulus_bogotensis
		Characidae_Gymnocorymbus_ternetzi
		Characidae_Gymnocorymbus_thayeri
		Characidae_Hasemania_crenuchoides
		Characidae_Hasemania_hanseni
		Characidae_Hasemania_nana
		Characidae_Hemibrycon_beni
		Characidae_Hemibrycon_inanmbari
		Characidae_Hemibrycon_jelskii
		Characidae_Hemibrycon_taeniurus
		Characidae_Hemigrammus_bleheri
		Characidae_Hemigrammus_boesemani
		Characidae_Hemigrammus_erythrozonus
		Characidae_Hemigrammus_levis
		Characidae_Hemigrammus_marginatus
		Characidae_Hemigrammus_rodwayi
		Characidae_Hemigrammus_schmardae
		Characidae_Hemigrammus_ulreyi
		Characidae_Hemigrammus_unilineatus
		Characidae_Heterocheirodon_yatai
		Characidae_Hollandichthys_multifasciatus
		Characidae_Hyphessobrycon_amandae
		Characidae_Hyphessobrycon_anisitsi
		Characidae_Hyphessobrycon_copelandi
		Characidae_Hyphessobrycon_elachys
		Characidae_Hyphessobrycon_eques
		Characidae_Hyphessobrycon_erythrostigma
		Characidae_Hyphessobrycon_flammeus
		Characidae_Hyphessobrycon_herbertaxelrodi
		Characidae_Hyphessobrycon_megalopterus
		Characidae_Hyphessobrycon_pulchripinnis
		Characidae_Hyphessobrycon_reticulatus
		Characidae_Hyphessobrycon_roseus
		Characidae_Hyphessobrycon_sp
		Characidae_Hyphessobrycon_sweglesi
		Characidae_Hypobrycon_maromba
		Characidae_Inpaichthys_kerri
		Characidae_Jupiaba_anteroides
		Characidae_Jupiaba_ocellata
		Characidae_Jupiaba_polylepis
		Characidae_Jupiaba_zonata
		Characidae_Knodus_hypopterus
		Characidae_Knodus_meridae
		Characidae_Knodus_tanaothoros
		Characidae_Kolpotocheirodon_figueiredoi
		Characidae_Kolpotocheirodon_theloura
		Characidae_Lepidocharax_burnsi
		Characidae_Leptagoniates_pi
		Characidae_Leptagoniates_steindachneri
		Characidae_Lophiobrycon_weitzmani
		Characidae_Macropsobrycon_uruguayanae
		Characidae_Macropsobrycon_xinguensis
		Characidae_Markiana_nigripinnis
		Characidae_Microschemobrycon_casiquiare
		Characidae_Mimagoniates_inequalis
		Characidae_Mimagoniates_lateralis
		Characidae_Mimagoniates_microlepis
		Characidae_Moenkhausia_chrysargyrea
		Characidae_Moenkhausia_comma
		Characidae_Moenkhausia_costae
		Characidae_Moenkhausia_gracilima
		Characidae_Moenkhausia_oligolepis
		Characidae_Moenkhausia_sanctaefilomenae
		Characidae_Moenkhausia_surinamensis
		Characidae_Moenkhausia_xinguensis
		Characidae_Myxiops_aphos
		Characidae_Nanocheirodon_insignis
		Characidae_Nematobrycon_palmeri
		Characidae_Nematocharax_venustus
		Characidae_Odontostilbe_dialeptura
		Characidae_Odontostilbe_ecuadorensis
		Characidae_Odontostilbe_fugitiva
		Characidae_Odontostilbe_mitoptera
		Characidae_Odontostilbe_paraguayensis
		Characidae_Odontostilbe_pequira
		Characidae_Odontostilbe_pulchra
		Characidae_Odontostilbe_sp
		Characidae_Odontostilbe_splendida
		Characidae_Odontostilbe_stenodon
		Characidae_Odontostoechus_lethostigmus
		Characidae_Oligosarcus_argenteus
		Characidae_Oligosarcus_hepsetus
		Characidae_Oligosarcus_paranensis
		Characidae_Orthospinus_franciscensis
		Characidae_Paracheirodon_axelrodi
		Characidae_Paracheirodon_innesi
		Characidae_Paragoniates_alburnus
		Characidae_Parecbasis_cyclolepis
		Characidae_Phallobrycon_adenacanthus
		Characidae_Phenacogaster_calverti
		Characidae_Phenacogaster_pectinatus
		Characidae_Phenagoniates_macrolepis
		Characidae_Piabarchus_analis
		Characidae_Piabina_argentea
		Characidae_Planaltina_britskii
		Characidae_Planaltina_myersi
		Characidae_Poptella_brevispina
		Characidae_Poptella_compressa
		Characidae_Poptella_paraguayensis
		Characidae_Prionobrama_filigera
		Characidae_Prionobrama_paraguayensis
		Characidae_Pristella_maxillaris
		Characidae_Probolodus_heterostomus
		Characidae_Prodontocharax_melanotus
		Characidae_Protocheirodon_pi
		Characidae_Psalidodon_fasciatus_1
		Characidae_Psalidodon_fasciatus_2
		Characidae_Psalidodon_paranae
		Characidae_Psalidodon_rivularis
		Characidae_Psellogrammus_kennedyi
		Characidae_Pseudocheirodon_arnoldi
		Characidae_Pseudocheirodon_terrabae
		Characidae_Pseudocorynopoma_heterandria
		Characidae_Rachoviscus_crassiceps
		Characidae_Rachoviscus_graciliceps
		Characidae_Roeboexodon_guyanensis
		Characidae_Roeboides_affinis
		Characidae_Roeboides_biserialis
		Characidae_Roeboides_bouchellei
		Characidae_Roeboides_guatemalensis
		Characidae_Roeboides_myersi
		Characidae_Roeboides_xenodon
		Characidae_Saccoderma_melanostigma
		Characidae_Schultzites_sp
		Characidae_Serrapinnus_calliurus
		Characidae_Serrapinnus_heterodon
		Characidae_Serrapinnus_kriegi
		Characidae_Serrapinnus_microdon
		Characidae_Serrapinnus_notomelas
		Characidae_Serrapinnus_piaba
		Characidae_Spintherobolus_ankoseion
		Characidae_Spintherobolus_broccae
		Characidae_Spintherobolus_leptoura
		Characidae_Spintherobolus_papilliferus
		Characidae_Stethaprion_erythrops
		Characidae_Stygichthys_typhlops
		Characidae_Tetragonopterus_argenteus
		Characidae_Tetragonopterus_chalceus
		Characidae_Thayera_sp
		Characidae_Thayeria_boehlkei
		Characidae_Thayeria_obliqua
		Characidae_Tucanoichthys_tucano
		Characidae_Tyttocharax_madeirae
		Characidae_Xenagoniates_bondi
		Characidae_Xenurobrycon_pteropus
		Chilodontidae_Caenotropus_labyrinthicus
		Chilodontidae_Caenotropus_maculosus
		Chilodontidae_Caenotropus_mestomorgmatos
		Chilodontidae_Chilodus_gracilis
		Chilodontidae_Chilodus_punctatus
		Citharinoidei_Citharinus_congicus
		Citharinoidei_Distichodus_affinis
		Citharinoidei_Distichodus_antonii
		Citharinoidei_Distichodus_decemmaculatus
		Citharinoidei_Distichodus_fasciolatus
		Citharinoidei_Distichodus_hypostomatus
		Citharinoidei_Distichodus_kolleri
		Citharinoidei_Distichodus_lusosso
		Citharinoidei_Distichodus_notospilus
		Citharinoidei_Distichodus_sexfasciatus
		Citharinoidei_Hemigrammocharax_multifasciatus
		Citharinoidei_Ichthyborus_sp
		Citharinoidei_Nannocharax_intermedius
		Citharinoidei_Neolebias_ansorgii
		Citharinoidei_Neolebias_powelli
		Citharinoidei_Neolebias_trilineatus
		Citharinoidei_Paradistichodus_dimidiatus
		Citharinoidei_Xenocharax_spilurus
		Crenuchidae_Ammocryptocharax_elegans
		Crenuchidae_Characidium_bolivianus
		Crenuchidae_Characidium_fasciatum
		Crenuchidae_Characidium_laterale
		Crenuchidae_Characidium_pterostictum
		Crenuchidae_Characidium_purpuratum
		Crenuchidae_Characidium_zebra
		Crenuchidae_Crenuchus_spilurus
		Crenuchidae_Elachocharax_pulcher
		Crenuchidae_Melanocharacidium_blennioides
		Crenuchidae_Microcharacidium_sp
		Crenuchidae_Poecilocharax_weitzmani
		Ctenoluciidae_Boulengerella_cuvieri
		Ctenoluciidae_Boulengerella_maculata
		Ctenoluciidae_Ctenolucius_hujeta
		Curimatidae_Curimata_cryprinoides
		Curimatidae_Curimata_incompta
		Curimatidae_Curimata_mivartii
		Curimatidae_Curimata_vittata
		Curimatidae_Curimatella_alburnus
		Curimatidae_Curimatella_dorsalis
		Curimatidae_Curimatella_immaculata
		Curimatidae_Curimatella_meyeri
		Curimatidae_Curimatopsis_crypticus_1
		Curimatidae_Curimatopsis_crypticus_2
		Curimatidae_Curimatopsis_evelynae
		Curimatidae_Curimatopsis_macrolepis_1
		Curimatidae_Curimatopsis_macrolepis_2
		Curimatidae_Cyphocharax_helleri
		Curimatidae_Cyphocharax_magdalena
		Curimatidae_Cyphocharax_plumbeus
		Curimatidae_Cyphocharax_spiluropsis
		Curimatidae_Cyphocharax_spilurus
		Curimatidae_Potamorhina_altamazonica
		Curimatidae_Psectrogaster_ciliata
		Curimatidae_Psectrogaster_curviventris
		Curimatidae_Psectrogaster_essequibensis
		Curimatidae_Psectrogaster_rutiloides
		Curimatidae_Psectrogaster_saguiru
		Curimatidae_Pseudocurimata_lineopunctata
		Curimatidae_Steindachnerina_bimaculata
		Curimatidae_Steindachnerina_dobula_1
		Curimatidae_Steindachnerina_dobula_2
		Curimatidae_Steindachnerina_guenteri
		Curimatidae_Steindachnerina_hypostoma
		Curimatidae_Steindachnerina_insculpta
		Curimatidae_Steindachnerina_sp
		Cynodontidae_Cynodon_gibbus
		Cynodontidae_Hydrolycus_armatus
		Cynodontidae_Hydrolycus_scomberoides
		Cynodontidae_Rhaphiodon_vulpinus
		Cypriniformes_Acheilognathus_imberbis
		Cypriniformes_Amblypharyngodon_mola
		Cypriniformes_Aphyocypris_chinensis
		Cypriniformes_Aphyocypris_lini
		Cypriniformes_Barbatula_barbatula
		Cypriniformes_Barbonymus_schwanenfeldii
		Cypriniformes_Carpiodes_carpio
		Cypriniformes_Catostomus_commersonii
		Cypriniformes_Chanodichthys_erythropterus
		Cypriniformes_Chromobotia_macracanthus
		Cypriniformes_Cobitis_hankugensis
		Cypriniformes_Cobitis_striata
		Cypriniformes_Culter_flavipinnis
		Cypriniformes_Cyprinus_carpio
		Cypriniformes_Danio_rerio
		Cypriniformes_Esomus_metallicus
		Cypriniformes_Gnathopogon_nicholsi
		Cypriniformes_Gnathopogon_strigatus
		Cypriniformes_Gobio_gobio
		Cypriniformes_Gyrinocheilus_aymonieri
		Cypriniformes_Hemibarbus_barbus
		Cypriniformes_Hemibarbus_labeo
		Cypriniformes_Homaloptera_leonardi
		Cypriniformes_Horadandia_atukorali
		Cypriniformes_Hypentelium_nigricans
		Cypriniformes_Labeo_rohita
		Cypriniformes_Lefua_costata
		Cypriniformes_Leptobotia_elongata
		Cypriniformes_Moxostoma_poecilurum
		Cypriniformes_Myxocyprinus_asiaticus
		Cypriniformes_Pangio_anguillaris
		Cypriniformes_Peusdohomaloptera_leonardii
		Cypriniformes_Phoxinus_semotilus
		Cypriniformes_Pseudorasbora_elongata
		Cypriniformes_Rhodeus_amarus
		Cypriniformes_Rhodeus_uyekii
		Cypriniformes_Schistura_longa
		Cypriniformes_Tinca_tinca
		Cypriniformes_Trigonostigma_espei
		Cypriniformes_Vaillantella_maassi
		Cypriniformes_Xenocypris_davidi
		Erythrinidae_Erythrinus_erythrinus
		Erythrinidae_Hoplerythrinus_unitaeniatus
		Erythrinidae_Hoplias_aimara
		Erythrinidae_Hoplias_intermedius
		Erythrinidae_Hoplias_malabaricus
		Erythrinidae_Hoplias_microlepis
		Gasteropelecidae_Carnegiella_marthae
		Gasteropelecidae_Carnegiella_strigata
		Gasteropelecidae_Gasteropelecus_maculatus
		Gasteropelecidae_Gasteropelecus_sternicla
		Gasteropelecidae_Thoracocharax_stellatus
		Gonorynchiformes_Chanos_chanos
		Gonorynchiformes_Gonorynchus_greyi
		Gymnotiformes_Apteronotus_albifrons
		Gymnotiformes_Apteronotus_rostratus
		Gymnotiformes_Brachyhypopomus_diaizi
		Gymnotiformes_Brachyhypopomus_occidentalis
		Gymnotiformes_Brachyhypopomus_sp
		Gymnotiformes_Eigenmannia_humboldtii
		Gymnotiformes_Eigenmannia_sp
		Gymnotiformes_Eigenmannia_virescens
		Gymnotiformes_Electrophorus_electricus
		Gymnotiformes_Electrophorus_voltai
		Gymnotiformes_Gymnorhamphichthys_petiti
		Gymnotiformes_Gymnorhamphichthys_sp
		Gymnotiformes_Gymnotus_carapo
		Gymnotiformes_Gymnotus_sylvius
		Gymnotiformes_Sternopygus_aequilabiatus
		Gymnotiformes_Sternopygus_dariensis
		Gymnotiformes_Sternopygus_macrurus
		Hemiodontidae_Anodus_elongatus
		Hemiodontidae_Anodus_orinocensis
		Hemiodontidae_Argonectes_robertsi
		Hemiodontidae_Bivibranchia_fowleri
		Hemiodontidae_Bivibranchia_velox
		Hemiodontidae_Hemiodus_gracilis
		Hemiodontidae_Hemiodus_immaculatus
		Hemiodontidae_Hemiodus_unimaculatus
		Hepsetidae_Hepsetus_kingsleyae
		Hepsetidae_Hepsetus_lineatus
		Hepsetidae_Hepsetus_odoe
		Iguanodectidae_Bryconops_affinis
		Iguanodectidae_Bryconops_alburnoides
		Iguanodectidae_Bryconops_caudomaculatus
		Iguanodectidae_Bryconops_colanegra
		Iguanodectidae_Bryconops_sp
		Iguanodectidae_Iguanodectes_geisleri
		Iguanodectidae_Iguanodectes_sp
		Iguanodectidae_Piabucus_melanostoma
		Lebiasinidae_Copeina_guttata
		Lebiasinidae_Copella_arnoldi
		Lebiasinidae_Copella_compta
		Lebiasinidae_Lebiasina_astrigata
		Lebiasinidae_Lebiasina_multimaculata
		Lebiasinidae_Nannostomus_beckfordi
		Lebiasinidae_Nannostomus_espei
		Lebiasinidae_Nannostomus_trifasciatus
		Lebiasinidae_Pyrrhulina_brevis
		Lebiasinidae_Pyrrhulina_filamentosa
		Lebiasinidae_Pyrrhulina_sp
		Lebiasinidae_Pyrrhulina_vittata
		Parodontidae_Apareiodon_affinis
		Parodontidae_Apareiodon_ibitiensis
		Parodontidae_Parodon_buckleyi
		Parodontidae_Parodon_hilarii
		Parodontidae_Parodon_nasus
		Parodontidae_Saccodon_wagneri
		Prochilodontidae_Ichthyoelephas_longirostris
		Prochilodontidae_Prochilodus_argenteus
		Prochilodontidae_Prochilodus_brevis
		Prochilodontidae_Prochilodus_costatus
		Prochilodontidae_Prochilodus_harttii
		Prochilodontidae_Prochilodus_lacustris
		Prochilodontidae_Prochilodus_lineatus
		Prochilodontidae_Prochilodus_magdalenae
		Prochilodontidae_Prochilodus_mariae
		Prochilodontidae_Prochilodus_nigricans
		Prochilodontidae_Prochilodus_reticulatus
		Prochilodontidae_Prochilodus_rubrotaeniatus
		Prochilodontidae_Prochilodus_vimboides
		Prochilodontidae_Semaprochilodus_insignis
		Prochilodontidae_Semaprochilodus_kneri
		Prochilodontidae_Semaprochilodus_laticeps
		Prochilodontidae_Semaprochilodus_varii
		Serrasalmidae_Catoprion_mento
		Serrasalmidae_Colossoma_macropomum
		Serrasalmidae_Metynnis_argenteus
		Serrasalmidae_Metynnis_hypsauchen
		Serrasalmidae_Metynnis_lippincottianus
		Serrasalmidae_Metynnis_luna
		Serrasalmidae_Metynnis_mola
		Serrasalmidae_Metynnis_sp
		Serrasalmidae_Mylesinus_schomburgkii
		Serrasalmidae_Myleus_sp
		Serrasalmidae_Myloplus_asterias
		Serrasalmidae_Myloplus_rubripinnis
		Serrasalmidae_Myloplus_schomburgkii
		Serrasalmidae_Myloplus_sp
		Serrasalmidae_Myloplus_torquatus
		Serrasalmidae_Mylossoma_duriventre
		Serrasalmidae_Piaractus_brachypomus
		Serrasalmidae_Piaractus_mesopotamicus
		Serrasalmidae_Piaractus_sp
		Serrasalmidae_Pristobrycon_calmoni
		Serrasalmidae_Pygocentrus_cariba
		Serrasalmidae_Pygocentrus_nattereri
		Serrasalmidae_Pygocentrus_piraya
		Serrasalmidae_Serrasalmus_compressus
		Serrasalmidae_Serrasalmus_elongatus
		Serrasalmidae_Serrasalmus_hollandi
		Serrasalmidae_Serrasalmus_maculatus
		Serrasalmidae_Serrasalmus_odyssei
		Serrasalmidae_Serrasalmus_rhombeus
		Serrasalmidae_Serrasalmus_spilopleura
		Serrasalmidae_Tometes_trilobatus
		Serrasalmidae_Utiaritichthys_sennaebragai
		Siluriformes_Ageneiosus_atronasus
		Siluriformes_Ageneiosus_pardalis
		Siluriformes_Ailia_coila
		Siluriformes_Amblydoras_gonzalezi
		Siluriformes_Ameiurus_catus
		Siluriformes_Ameiurus_melas
		Siluriformes_Ameiurus_nebulosus
		Siluriformes_Amphilius_jacksonii
		Siluriformes_Amphilius_sp
		Siluriformes_Ancistrus_cryptophthalmus
		Siluriformes_Ancistrus_temminckii
		Siluriformes_Arius_arius
		Siluriformes_Arius_dispar
		Siluriformes_Astroblepus_sp
		Siluriformes_Auchenoglanis_occidentalis
		Siluriformes_Bagarius_yarrelli
		Siluriformes_Bagre_panamensis
		Siluriformes_Brochis_multiradiatus
		Siluriformes_Bunocephalus_coracoideus
		Siluriformes_Centromochlus_existimatus
		Siluriformes_Centromochlus_perugiae
		Siluriformes_Chaca_bankanensis
		Siluriformes_Chrysichthys_dendrophorus
		Siluriformes_Chrysichthys_nigrodigitatus
		Siluriformes_Clarias_dussumieri
		Siluriformes_Clarias_sp
		Siluriformes_Coreobagrus_brevicorpus
		Siluriformes_Corydoras_arcuatus
		Siluriformes_Corydoras_nattereri
		Siluriformes_Corydoras_rabauti
		Siluriformes_Cranoglanis_bouderius
		Siluriformes_Creteuchiloglanis_gongshanensis
		Siluriformes_Diplomystes_nahuelbutaensis
		Siluriformes_Exostoma_gaoligongense
		Siluriformes_Gagata_dolichonema
		Siluriformes_Glaridoglanis_andersonii
		Siluriformes_Glyptosternon_maculatum
		Siluriformes_Glyptothorax_annandalei
		Siluriformes_Glyptothorax_granosus
		Siluriformes_Glyptothorax_sinensis
		Siluriformes_Hara_jerdoni
		Siluriformes_Hemibagrus_guttatus
		Siluriformes_Hemibagrus_macropterus
		Siluriformes_Hemibagrus_nemurus
		Siluriformes_Hemibagrus_wyckioides
		Siluriformes_Heteropneustes_fossilis
		Siluriformes_Hoplosternum_littorale
		Siluriformes_Horabagrus_brachysoma
		Siluriformes_Hypoptopoma_incognitum
		Siluriformes_Hypoptopoma_thoracatum
		Siluriformes_Hypostomus_ancistroides
		Siluriformes_Hypostomus_cochliodon
		Siluriformes_Hypostomus_commersoni
		Siluriformes_Hypostomus_francisci
		Siluriformes_Ictalurus_furcatus
		Siluriformes_Ictalurus_punctatus
		Siluriformes_Kryptopterus_vitreolus
		Siluriformes_Leiocassis_crassilabris
		Siluriformes_Leiocassis_poecilopterus
		Siluriformes_Liobagrus_kingi
		Siluriformes_Lophiosilurus_alexandri
		Siluriformes_Mystus_bocourti
		Siluriformes_Mystus_cavasius
		Siluriformes_Noturus_taylori
		Siluriformes_Occidentarius_platypogon
		Siluriformes_Ompok_bimaculatus
		Siluriformes_Oreoglanis_immaculatus
		Siluriformes_Otocinclus_affinis
		Siluriformes_Otocinclus_arnoldi
		Siluriformes_Pangasianodon_gigas
		Siluriformes_Pangasius_larnaudii
		Siluriformes_Pangasius_sanitwongsei
		Siluriformes_Pareuchiloglanis_anteanalis
		Siluriformes_Pareutropius_debauwi
		Siluriformes_Pelteobagrus_eupogon
		Siluriformes_Phractocephalus_hemioliopterus
		Siluriformes_Pimelodus_pictus
		Siluriformes_Platydoras_armatulus
		Siluriformes_Plotosus_japonicus
		Siluriformes_Plotosus_lineatus
		Siluriformes_Pseudexostoma_yunnanense
		Siluriformes_Pseudobagrus_albomarginatus
		Siluriformes_Pseudobagrus_pratti
		Siluriformes_Pseudoplatystoma_corruscans
		Siluriformes_Pseudoplatystoma_magdaleniatum
		Siluriformes_Pterocryptis_anomala
		Siluriformes_Pterygoplichthys_disjunctivus
		Siluriformes_Rita_rita
		Siluriformes_Silurus_asotus
		Siluriformes_Silurus_glanis
		Siluriformes_Silurus_lanzhouensis
		Siluriformes_Sperata_seenghala
		Siluriformes_Sturisomatichthys_panamense
		Siluriformes_Synodontis_schoutedeni
		Siluriformes_Tachysurus_argentivittatus
		Siluriformes_Tachysurus_dumerili
		Siluriformes_Tachysurus_tokiensis
		Siluriformes_Tetranematichthys_quadrifilis
		Triportheidae_Agoniates_anchovia
		Triportheidae_Agoniates_halecinus
		Triportheidae_Clupeacharax_anchoveoides
		Triportheidae_Lignobrycon_myersi
		Triportheidae_Triportheus_albus
		Triportheidae_Triportheus_angulatus
		Triportheidae_Triportheus_nematurus
		Triportheidae_Triportheus_orinocensis
		Triportheidae_Triportheus_rotundatus
	;
END;
BEGIN TREES;
	TRANSLATE
		1	Acestrorhynchidae_Acestrorhynchus_falcatus,
		2	Acestrorhynchidae_Acestrorhynchus_falcirostris,
		3	Acestrorhynchidae_Acestrorhynchus_lacustris,
		4	Acestrorhynchidae_Acestrorhynchus_microlepis,
		5	Acestrorhynchidae_Acestrorhynchus_pantaneiro,
		6	Acestrorhynchidae_Acestrorhynchus_sp_1,
		7	Acestrorhynchidae_Acestrorhynchus_sp_2,
		8	Acestrorhynchidae_Gilbertolus_maracaiboensis,
		9	Acestrorhynchidae_Gnathocharax_steindachneri,
		10	Acestrorhynchidae_Heterocharax_macrolepis,
		11	Acestrorhynchidae_Hoplocharax_goethei,
		12	Acestrorhynchidae_Longchogenys_ilisha,
		13	Acestrorhynchidae_Roestes_molossus,
		14	Alestidae_Alestes_baremoze,
		15	Alestidae_Alestes_inferus,
		16	Alestidae_Alestes_liebrechtsii,
		17	Alestidae_Alestes_macrophthalmus,
		18	Alestidae_Alestopetersius_bifasciatus,
		19	Alestidae_Alestopetersius_caudalis,
		20	Alestidae_Alestopetersius_conspectus,
		21	Alestidae_Alestopetersius_hilgendorfi,
		22	Alestidae_Alestopetersius_smykalai,
		23	Alestidae_Alestopetersius_tumbensis,
		24	Alestidae_Bathyaethiops_breuseghemi,
		25	Alestidae_Bathyaethiops_caudomaculatus,
		26	Alestidae_Bathyaethiops_greeni,
		27	Alestidae_Brachypetersius_huloti,
		28	Alestidae_Brachypetersius_notospilus,
		29	Alestidae_Brycinus_bimaculatus,
		30	Alestidae_Brycinus_carolinae,
		31	Alestidae_Brycinus_comptus,
		32	Alestidae_Brycinus_fwaensis,
		33	Alestidae_Brycinus_grandisquamis,
		34	Alestidae_Brycinus_imberi,
		35	Alestidae_Brycinus_kingsleyae,
		36	Alestidae_Brycinus_lateralis,
		37	Alestidae_Brycinus_longipinnis,
		38	Alestidae_Brycinus_macrolepidotus,
		39	Alestidae_Brycinus_nurse,
		40	Alestidae_Brycinus_opisthotaenia,
		41	Alestidae_Brycinus_poptae,
		42	Alestidae_Brycinus_schoutedeni,
		43	Alestidae_Brycinus_taeniurus,
		44	Alestidae_Bryconaethiops_boulengeri,
		45	Alestidae_Bryconaethiops_microstoma,
		46	Alestidae_Clupeocharax_schoutedeni,
		47	Alestidae_Hemigrammopetersius_barnardi,
		48	Alestidae_Hydrocynus_brevis,
		49	Alestidae_Hydrocynus_forskahlii,
		50	Alestidae_Hydrocynus_goliath,
		51	Alestidae_Hydrocynus_vittatus,
		52	Alestidae_Ladigesia_roloffi,
		53	Alestidae_Micralestes_acutidens,
		54	Alestidae_Micralestes_humilis,
		55	Alestidae_Micralestes_lualabae,
		56	Alestidae_Micralestes_occidentalis,
		57	Alestidae_Micralestes_pabrensis,
		58	Alestidae_Micralestes_sp,
		59	Alestidae_Micralestes_stormsi,
		60	Alestidae_Nannopetersius_lamberti,
		61	Alestidae_Nannopetersius_mutambuei,
		62	Alestidae_Phenacogrammus_altus,
		63	Alestidae_Phenacogrammus_ansorgii,
		64	Alestidae_Phenacogrammus_aurantiacus,
		65	Alestidae_Phenacogrammus_compressus,
		66	Alestidae_Phenacogrammus_interruptus,
		67	Alestidae_Phenacogrammus_nigropterus,
		68	Alestidae_Phenacogrammus_polli,
		69	Alestidae_Phenacogrammus_taeniatus,
		70	Alestidae_Rhabdalestes_maunensis,
		71	Alestidae_Rhabdalestes_septentrionalis,
		72	Anostomidae_Abramites_hypselonotus,
		73	Anostomidae_Anostomoides_laticeps,
		74	Anostomidae_Anostomus_brevior,
		75	Anostomidae_Anostomus_ternetzi,
		76	Anostomidae_Hypomasticus_copelandii,
		77	Anostomidae_Hypomasticus_steindachneri,
		78	Anostomidae_Laemolyta_proxima,
		79	Anostomidae_Laemolyta_taeniatus,
		80	Anostomidae_Leporinus_affinis,
		81	Anostomidae_Leporinus_agassizii,
		82	Anostomidae_Leporinus_elongatus,
		83	Anostomidae_Leporinus_fasciatus,
		84	Anostomidae_Leporinus_fridericci,
		85	Anostomidae_Leporinus_piavussu,
		86	Anostomidae_Leporinus_striatus,
		87	Anostomidae_Megaleporinus_obtusidens,
		88	Anostomidae_Megaleporinus_trifaciatus_1,
		89	Anostomidae_Megaleporinus_trifaciatus_2,
		90	Anostomidae_Pseudanos_gracilis,
		91	Anostomidae_Pseudanos_trimaculatus,
		92	Anostomidae_Pseudanos_winterbottomi,
		93	Anostomidae_Rhytiodus_argenteofuscus,
		94	Anostomidae_Rhytiodus_microlepis,
		95	Anostomidae_Schizodon_fasciatus,
		96	Anostomidae_Synaptolaemus_latofasciatus,
		97	Bryconidae_Brycon_amazonicus,
		98	Bryconidae_Brycon_falcatus,
		99	Bryconidae_Brycon_hilarii,
		100	Bryconidae_Brycon_insignis,
		101	Bryconidae_Brycon_nattereri,
		102	Bryconidae_Brycon_orbignyanus,
		103	Bryconidae_Brycon_pesu,
		104	Bryconidae_Chilobrycon_deuterodon,
		105	Bryconidae_Henochilus_wheatlandii,
		106	Bryconidae_Megalobrycon_cephalus,
		107	Bryconidae_Salminus_brasiliensis,
		108	Bryconidae_Salminus_franciscanus,
		109	Chalceidae_Chalceus_epakros,
		110	Chalceidae_Chalceus_erythrurus,
		111	Chalceidae_Chalceus_macrolepidotus,
		112	Characidae_Acanthocharax_microlepis,
		113	Characidae_Acestrocephalus_sardina,
		114	Characidae_Acinocheirodon_melanogramma,
		115	Characidae_Acrobrycon_ipanquianus,
		116	Characidae_Amazonspinther_dalmata,
		117	Characidae_Aphyocharacidium_bolivianum,
		118	Characidae_Aphyocharacidium_sp,
		119	Characidae_Aphyocharax_alburnus,
		120	Characidae_Aphyocharax_anisitsi,
		121	Characidae_Aphyocharax_dentatus,
		122	Characidae_Aphyocharax_nattereri,
		123	Characidae_Aphyocharax_pusillus,
		124	Characidae_Aphyocharax_rathbuni,
		125	Characidae_Aphyocheirodon_hemigrammus,
		126	Characidae_Aphyodite_grammica,
		127	Characidae_Astyanacinus_moorii,
		128	Characidae_Astyanax_aeneus,
		129	Characidae_Astyanax_alburnus,
		130	Characidae_Astyanax_altiparanae,
		131	Characidae_Astyanax_bimaculatus,
		132	Characidae_Astyanax_cremnobates,
		133	Characidae_Astyanax_hubbsi,
		134	Characidae_Astyanax_jordani,
		135	Characidae_Astyanax_lacustris,
		136	Characidae_Astyanax_maximus,
		137	Characidae_Astyanax_mexicanus,
		138	Characidae_Astyanax_nasutus,
		139	Characidae_Astyanax_nicaraguensis,
		140	Characidae_Astyanax_sp,
		141	Characidae_Attonitus_ephimeros,
		142	Characidae_Attonitus_sp,
		143	Characidae_Aulixidens_eugeniae,
		144	Characidae_Bario_steindachneri,
		145	Characidae_Boehlkea_fredcochui,
		146	Characidae_Brachychalcinus_copei,
		147	Characidae_Brachychalcinus_retrospina,
		148	Characidae_Bramocharax_baileyi,
		149	Characidae_Bramocharax_caballeroi,
		150	Characidae_Brittanichthys_axelrodi,
		151	Characidae_Bryconadenos_tanaothoros,
		152	Characidae_Bryconamericus_diaphanus,
		153	Characidae_Bryconamericus_emperador,
		154	Characidae_Bryconamericus_exodon,
		155	Characidae_Bryconamericus_iheringii,
		156	Characidae_Bryconamericus_lethostigmus,
		157	Characidae_Bryconamericus_patriciae,
		158	Characidae_Bryconamericus_stramineus,
		159	Characidae_Bryconella_pallidifrons,
		160	Characidae_Caiapobrycon_tucurui,
		161	Characidae_Carlana_eigenmanni,
		162	Characidae_Ceratobranchia_delotaenia,
		163	Characidae_Ceratobranchia_sp,
		164	Characidae_Charax_gibosus,
		165	Characidae_Charax_leticiae,
		166	Characidae_Charax_matae,
		167	Characidae_Charax_pauciradiatus,
		168	Characidae_Charax_tectifer,
		169	Characidae_Cheirodon_australe,
		170	Characidae_Cheirodon_ibicuhiensis,
		171	Characidae_Cheirodon_interruptus,
		172	Characidae_Cheirodon_kiliani,
		173	Characidae_Cheirodontops_geayi,
		174	Characidae_Compsura_gorgonae,
		175	Characidae_Compsura_heterura,
		176	Characidae_Coptobrycon_bilineatus,
		177	Characidae_Corynopoma_riisei,
		178	Characidae_Creagrutus_ignotus,
		179	Characidae_Creagrutus_manu,
		180	Characidae_Creagrutus_peruanus,
		181	Characidae_Creagrutus_sp,
		182	Characidae_Creagrutus_yanatile,
		183	Characidae_Ctenobrycon_hauxwellianus,
		184	Characidae_Ctenobrycon_spilurus_1,
		185	Characidae_Ctenobrycon_spilurus_2,
		186	Characidae_Cyanocharax_alegretensis,
		187	Characidae_Cyanocharax_itaimbe,
		188	Characidae_Cyanocharax_uruguayensis,
		189	Characidae_Cyanogaster_noctivaga,
		190	Characidae_Cynopotamus_kincaidi,
		191	Characidae_Cynopotamus_venezuelae,
		192	Characidae_Deuterodon_giton,
		193	Characidae_Deuterodon_iguape,
		194	Characidae_Diapoma_alburnum,
		195	Characidae_Diapoma_speculiferum,
		196	Characidae_Diapoma_terofali,
		197	Characidae_Eretmobrycon_emperador,
		198	Characidae_Erythrocharax_altipinnis,
		199	Characidae_Exodon_paradoxus,
		200	Characidae_Galeocharax_gulo,
		201	Characidae_Galeocharax_knerii,
		202	Characidae_Gephyrocharax_atracaudatus,
		203	Characidae_Glandulocauda_caerulea,
		204	Characidae_Glandulocauda_melanopleura,
		205	Characidae_Grundulus_bogotensis,
		206	Characidae_Gymnocorymbus_ternetzi,
		207	Characidae_Gymnocorymbus_thayeri,
		208	Characidae_Hasemania_crenuchoides,
		209	Characidae_Hasemania_hanseni,
		210	Characidae_Hasemania_nana,
		211	Characidae_Hemibrycon_beni,
		212	Characidae_Hemibrycon_inanmbari,
		213	Characidae_Hemibrycon_jelskii,
		214	Characidae_Hemibrycon_taeniurus,
		215	Characidae_Hemigrammus_bleheri,
		216	Characidae_Hemigrammus_boesemani,
		217	Characidae_Hemigrammus_erythrozonus,
		218	Characidae_Hemigrammus_levis,
		219	Characidae_Hemigrammus_marginatus,
		220	Characidae_Hemigrammus_rodwayi,
		221	Characidae_Hemigrammus_schmardae,
		222	Characidae_Hemigrammus_ulreyi,
		223	Characidae_Hemigrammus_unilineatus,
		224	Characidae_Heterocheirodon_yatai,
		225	Characidae_Hollandichthys_multifasciatus,
		226	Characidae_Hyphessobrycon_amandae,
		227	Characidae_Hyphessobrycon_anisitsi,
		228	Characidae_Hyphessobrycon_copelandi,
		229	Characidae_Hyphessobrycon_elachys,
		230	Characidae_Hyphessobrycon_eques,
		231	Characidae_Hyphessobrycon_erythrostigma,
		232	Characidae_Hyphessobrycon_flammeus,
		233	Characidae_Hyphessobrycon_herbertaxelrodi,
		234	Characidae_Hyphessobrycon_megalopterus,
		235	Characidae_Hyphessobrycon_pulchripinnis,
		236	Characidae_Hyphessobrycon_reticulatus,
		237	Characidae_Hyphessobrycon_roseus,
		238	Characidae_Hyphessobrycon_sp,
		239	Characidae_Hyphessobrycon_sweglesi,
		240	Characidae_Hypobrycon_maromba,
		241	Characidae_Inpaichthys_kerri,
		242	Characidae_Jupiaba_anteroides,
		243	Characidae_Jupiaba_ocellata,
		244	Characidae_Jupiaba_polylepis,
		245	Characidae_Jupiaba_zonata,
		246	Characidae_Knodus_hypopterus,
		247	Characidae_Knodus_meridae,
		248	Characidae_Knodus_tanaothoros,
		249	Characidae_Kolpotocheirodon_figueiredoi,
		250	Characidae_Kolpotocheirodon_theloura,
		251	Characidae_Lepidocharax_burnsi,
		252	Characidae_Leptagoniates_pi,
		253	Characidae_Leptagoniates_steindachneri,
		254	Characidae_Lophiobrycon_weitzmani,
		255	Characidae_Macropsobrycon_uruguayanae,
		256	Characidae_Macropsobrycon_xinguensis,
		257	Characidae_Markiana_nigripinnis,
		258	Characidae_Microschemobrycon_casiquiare,
		259	Characidae_Mimagoniates_inequalis,
		260	Characidae_Mimagoniates_lateralis,
		261	Characidae_Mimagoniates_microlepis,
		262	Characidae_Moenkhausia_chrysargyrea,
		263	Characidae_Moenkhausia_comma,
		264	Characidae_Moenkhausia_costae,
		265	Characidae_Moenkhausia_gracilima,
		266	Characidae_Moenkhausia_oligolepis,
		267	Characidae_Moenkhausia_sanctaefilomenae,
		268	Characidae_Moenkhausia_surinamensis,
		269	Characidae_Moenkhausia_xinguensis,
		270	Characidae_Myxiops_aphos,
		271	Characidae_Nanocheirodon_insignis,
		272	Characidae_Nematobrycon_palmeri,
		273	Characidae_Nematocharax_venustus,
		274	Characidae_Odontostilbe_dialeptura,
		275	Characidae_Odontostilbe_ecuadorensis,
		276	Characidae_Odontostilbe_fugitiva,
		277	Characidae_Odontostilbe_mitoptera,
		278	Characidae_Odontostilbe_paraguayensis,
		279	Characidae_Odontostilbe_pequira,
		280	Characidae_Odontostilbe_pulchra,
		281	Characidae_Odontostilbe_sp,
		282	Characidae_Odontostilbe_splendida,
		283	Characidae_Odontostilbe_stenodon,
		284	Characidae_Odontostoechus_lethostigmus,
		285	Characidae_Oligosarcus_argenteus,
		286	Characidae_Oligosarcus_hepsetus,
		287	Characidae_Oligosarcus_paranensis,
		288	Characidae_Orthospinus_franciscensis,
		289	Characidae_Paracheirodon_axelrodi,
		290	Characidae_Paracheirodon_innesi,
		291	Characidae_Paragoniates_alburnus,
		292	Characidae_Parecbasis_cyclolepis,
		293	Characidae_Phallobrycon_adenacanthus,
		294	Characidae_Phenacogaster_calverti,
		295	Characidae_Phenacogaster_pectinatus,
		296	Characidae_Phenagoniates_macrolepis,
		297	Characidae_Piabarchus_analis,
		298	Characidae_Piabina_argentea,
		299	Characidae_Planaltina_britskii,
		300	Characidae_Planaltina_myersi,
		301	Characidae_Poptella_brevispina,
		302	Characidae_Poptella_compressa,
		303	Characidae_Poptella_paraguayensis,
		304	Characidae_Prionobrama_filigera,
		305	Characidae_Prionobrama_paraguayensis,
		306	Characidae_Pristella_maxillaris,
		307	Characidae_Probolodus_heterostomus,
		308	Characidae_Prodontocharax_melanotus,
		309	Characidae_Protocheirodon_pi,
		310	Characidae_Psalidodon_fasciatus_1,
		311	Characidae_Psalidodon_fasciatus_2,
		312	Characidae_Psalidodon_paranae,
		313	Characidae_Psalidodon_rivularis,
		314	Characidae_Psellogrammus_kennedyi,
		315	Characidae_Pseudocheirodon_arnoldi,
		316	Characidae_Pseudocheirodon_terrabae,
		317	Characidae_Pseudocorynopoma_heterandria,
		318	Characidae_Rachoviscus_crassiceps,
		319	Characidae_Rachoviscus_graciliceps,
		320	Characidae_Roeboexodon_guyanensis,
		321	Characidae_Roeboides_affinis,
		322	Characidae_Roeboides_biserialis,
		323	Characidae_Roeboides_bouchellei,
		324	Characidae_Roeboides_guatemalensis,
		325	Characidae_Roeboides_myersi,
		326	Characidae_Roeboides_xenodon,
		327	Characidae_Saccoderma_melanostigma,
		328	Characidae_Schultzites_sp,
		329	Characidae_Serrapinnus_calliurus,
		330	Characidae_Serrapinnus_heterodon,
		331	Characidae_Serrapinnus_kriegi,
		332	Characidae_Serrapinnus_microdon,
		333	Characidae_Serrapinnus_notomelas,
		334	Characidae_Serrapinnus_piaba,
		335	Characidae_Spintherobolus_ankoseion,
		336	Characidae_Spintherobolus_broccae,
		337	Characidae_Spintherobolus_leptoura,
		338	Characidae_Spintherobolus_papilliferus,
		339	Characidae_Stethaprion_erythrops,
		340	Characidae_Stygichthys_typhlops,
		341	Characidae_Tetragonopterus_argenteus,
		342	Characidae_Tetragonopterus_chalceus,
		343	Characidae_Thayera_sp,
		344	Characidae_Thayeria_boehlkei,
		345	Characidae_Thayeria_obliqua,
		346	Characidae_Tucanoichthys_tucano,
		347	Characidae_Tyttocharax_madeirae,
		348	Characidae_Xenagoniates_bondi,
		349	Characidae_Xenurobrycon_pteropus,
		350	Chilodontidae_Caenotropus_labyrinthicus,
		351	Chilodontidae_Caenotropus_maculosus,
		352	Chilodontidae_Caenotropus_mestomorgmatos,
		353	Chilodontidae_Chilodus_gracilis,
		354	Chilodontidae_Chilodus_punctatus,
		355	Citharinoidei_Citharinus_congicus,
		356	Citharinoidei_Distichodus_affinis,
		357	Citharinoidei_Distichodus_antonii,
		358	Citharinoidei_Distichodus_decemmaculatus,
		359	Citharinoidei_Distichodus_fasciolatus,
		360	Citharinoidei_Distichodus_hypostomatus,
		361	Citharinoidei_Distichodus_kolleri,
		362	Citharinoidei_Distichodus_lusosso,
		363	Citharinoidei_Distichodus_notospilus,
		364	Citharinoidei_Distichodus_sexfasciatus,
		365	Citharinoidei_Hemigrammocharax_multifasciatus,
		366	Citharinoidei_Ichthyborus_sp,
		367	Citharinoidei_Nannocharax_intermedius,
		368	Citharinoidei_Neolebias_ansorgii,
		369	Citharinoidei_Neolebias_powelli,
		370	Citharinoidei_Neolebias_trilineatus,
		371	Citharinoidei_Paradistichodus_dimidiatus,
		372	Citharinoidei_Xenocharax_spilurus,
		373	Crenuchidae_Ammocryptocharax_elegans,
		374	Crenuchidae_Characidium_bolivianus,
		375	Crenuchidae_Characidium_fasciatum,
		376	Crenuchidae_Characidium_laterale,
		377	Crenuchidae_Characidium_pterostictum,
		378	Crenuchidae_Characidium_purpuratum,
		379	Crenuchidae_Characidium_zebra,
		380	Crenuchidae_Crenuchus_spilurus,
		381	Crenuchidae_Elachocharax_pulcher,
		382	Crenuchidae_Melanocharacidium_blennioides,
		383	Crenuchidae_Microcharacidium_sp,
		384	Crenuchidae_Poecilocharax_weitzmani,
		385	Ctenoluciidae_Boulengerella_cuvieri,
		386	Ctenoluciidae_Boulengerella_maculata,
		387	Ctenoluciidae_Ctenolucius_hujeta,
		388	Curimatidae_Curimata_cryprinoides,
		389	Curimatidae_Curimata_incompta,
		390	Curimatidae_Curimata_mivartii,
		391	Curimatidae_Curimata_vittata,
		392	Curimatidae_Curimatella_alburnus,
		393	Curimatidae_Curimatella_dorsalis,
		394	Curimatidae_Curimatella_immaculata,
		395	Curimatidae_Curimatella_meyeri,
		396	Curimatidae_Curimatopsis_crypticus_1,
		397	Curimatidae_Curimatopsis_crypticus_2,
		398	Curimatidae_Curimatopsis_evelynae,
		399	Curimatidae_Curimatopsis_macrolepis_1,
		400	Curimatidae_Curimatopsis_macrolepis_2,
		401	Curimatidae_Cyphocharax_helleri,
		402	Curimatidae_Cyphocharax_magdalena,
		403	Curimatidae_Cyphocharax_plumbeus,
		404	Curimatidae_Cyphocharax_spiluropsis,
		405	Curimatidae_Cyphocharax_spilurus,
		406	Curimatidae_Potamorhina_altamazonica,
		407	Curimatidae_Psectrogaster_ciliata,
		408	Curimatidae_Psectrogaster_curviventris,
		409	Curimatidae_Psectrogaster_essequibensis,
		410	Curimatidae_Psectrogaster_rutiloides,
		411	Curimatidae_Psectrogaster_saguiru,
		412	Curimatidae_Pseudocurimata_lineopunctata,
		413	Curimatidae_Steindachnerina_bimaculata,
		414	Curimatidae_Steindachnerina_dobula_1,
		415	Curimatidae_Steindachnerina_dobula_2,
		416	Curimatidae_Steindachnerina_guenteri,
		417	Curimatidae_Steindachnerina_hypostoma,
		418	Curimatidae_Steindachnerina_insculpta,
		419	Curimatidae_Steindachnerina_sp,
		420	Cynodontidae_Cynodon_gibbus,
		421	Cynodontidae_Hydrolycus_armatus,
		422	Cynodontidae_Hydrolycus_scomberoides,
		423	Cynodontidae_Rhaphiodon_vulpinus,
		424	Cypriniformes_Acheilognathus_imberbis,
		425	Cypriniformes_Amblypharyngodon_mola,
		426	Cypriniformes_Aphyocypris_chinensis,
		427	Cypriniformes_Aphyocypris_lini,
		428	Cypriniformes_Barbatula_barbatula,
		429	Cypriniformes_Barbonymus_schwanenfeldii,
		430	Cypriniformes_Carpiodes_carpio,
		431	Cypriniformes_Catostomus_commersonii,
		432	Cypriniformes_Chanodichthys_erythropterus,
		433	Cypriniformes_Chromobotia_macracanthus,
		434	Cypriniformes_Cobitis_hankugensis,
		435	Cypriniformes_Cobitis_striata,
		436	Cypriniformes_Culter_flavipinnis,
		437	Cypriniformes_Cyprinus_carpio,
		438	Cypriniformes_Danio_rerio,
		439	Cypriniformes_Esomus_metallicus,
		440	Cypriniformes_Gnathopogon_nicholsi,
		441	Cypriniformes_Gnathopogon_strigatus,
		442	Cypriniformes_Gobio_gobio,
		443	Cypriniformes_Gyrinocheilus_aymonieri,
		444	Cypriniformes_Hemibarbus_barbus,
		445	Cypriniformes_Hemibarbus_labeo,
		446	Cypriniformes_Homaloptera_leonardi,
		447	Cypriniformes_Horadandia_atukorali,
		448	Cypriniformes_Hypentelium_nigricans,
		449	Cypriniformes_Labeo_rohita,
		450	Cypriniformes_Lefua_costata,
		451	Cypriniformes_Leptobotia_elongata,
		452	Cypriniformes_Moxostoma_poecilurum,
		453	Cypriniformes_Myxocyprinus_asiaticus,
		454	Cypriniformes_Pangio_anguillaris,
		455	Cypriniformes_Peusdohomaloptera_leonardii,
		456	Cypriniformes_Phoxinus_semotilus,
		457	Cypriniformes_Pseudorasbora_elongata,
		458	Cypriniformes_Rhodeus_amarus,
		459	Cypriniformes_Rhodeus_uyekii,
		460	Cypriniformes_Schistura_longa,
		461	Cypriniformes_Tinca_tinca,
		462	Cypriniformes_Trigonostigma_espei,
		463	Cypriniformes_Vaillantella_maassi,
		464	Cypriniformes_Xenocypris_davidi,
		465	Erythrinidae_Erythrinus_erythrinus,
		466	Erythrinidae_Hoplerythrinus_unitaeniatus,
		467	Erythrinidae_Hoplias_aimara,
		468	Erythrinidae_Hoplias_intermedius,
		469	Erythrinidae_Hoplias_malabaricus,
		470	Erythrinidae_Hoplias_microlepis,
		471	Gasteropelecidae_Carnegiella_marthae,
		472	Gasteropelecidae_Carnegiella_strigata,
		473	Gasteropelecidae_Gasteropelecus_maculatus,
		474	Gasteropelecidae_Gasteropelecus_sternicla,
		475	Gasteropelecidae_Thoracocharax_stellatus,
		476	Gonorynchiformes_Chanos_chanos,
		477	Gonorynchiformes_Gonorynchus_greyi,
		478	Gymnotiformes_Apteronotus_albifrons,
		479	Gymnotiformes_Apteronotus_rostratus,
		480	Gymnotiformes_Brachyhypopomus_diaizi,
		481	Gymnotiformes_Brachyhypopomus_occidentalis,
		482	Gymnotiformes_Brachyhypopomus_sp,
		483	Gymnotiformes_Eigenmannia_humboldtii,
		484	Gymnotiformes_Eigenmannia_sp,
		485	Gymnotiformes_Eigenmannia_virescens,
		486	Gymnotiformes_Electrophorus_electricus,
		487	Gymnotiformes_Electrophorus_voltai,
		488	Gymnotiformes_Gymnorhamphichthys_petiti,
		489	Gymnotiformes_Gymnorhamphichthys_sp,
		490	Gymnotiformes_Gymnotus_carapo,
		491	Gymnotiformes_Gymnotus_sylvius,
		492	Gymnotiformes_Sternopygus_aequilabiatus,
		493	Gymnotiformes_Sternopygus_dariensis,
		494	Gymnotiformes_Sternopygus_macrurus,
		495	Hemiodontidae_Anodus_elongatus,
		496	Hemiodontidae_Anodus_orinocensis,
		497	Hemiodontidae_Argonectes_robertsi,
		498	Hemiodontidae_Bivibranchia_fowleri,
		499	Hemiodontidae_Bivibranchia_velox,
		500	Hemiodontidae_Hemiodus_gracilis,
		501	Hemiodontidae_Hemiodus_immaculatus,
		502	Hemiodontidae_Hemiodus_unimaculatus,
		503	Hepsetidae_Hepsetus_kingsleyae,
		504	Hepsetidae_Hepsetus_lineatus,
		505	Hepsetidae_Hepsetus_odoe,
		506	Iguanodectidae_Bryconops_affinis,
		507	Iguanodectidae_Bryconops_alburnoides,
		508	Iguanodectidae_Bryconops_caudomaculatus,
		509	Iguanodectidae_Bryconops_colanegra,
		510	Iguanodectidae_Bryconops_sp,
		511	Iguanodectidae_Iguanodectes_geisleri,
		512	Iguanodectidae_Iguanodectes_sp,
		513	Iguanodectidae_Piabucus_melanostoma,
		514	Lebiasinidae_Copeina_guttata,
		515	Lebiasinidae_Copella_arnoldi,
		516	Lebiasinidae_Copella_compta,
		517	Lebiasinidae_Lebiasina_astrigata,
		518	Lebiasinidae_Lebiasina_multimaculata,
		519	Lebiasinidae_Nannostomus_beckfordi,
		520	Lebiasinidae_Nannostomus_espei,
		521	Lebiasinidae_Nannostomus_trifasciatus,
		522	Lebiasinidae_Pyrrhulina_brevis,
		523	Lebiasinidae_Pyrrhulina_filamentosa,
		524	Lebiasinidae_Pyrrhulina_sp,
		525	Lebiasinidae_Pyrrhulina_vittata,
		526	Parodontidae_Apareiodon_affinis,
		527	Parodontidae_Apareiodon_ibitiensis,
		528	Parodontidae_Parodon_buckleyi,
		529	Parodontidae_Parodon_hilarii,
		530	Parodontidae_Parodon_nasus,
		531	Parodontidae_Saccodon_wagneri,
		532	Prochilodontidae_Ichthyoelephas_longirostris,
		533	Prochilodontidae_Prochilodus_argenteus,
		534	Prochilodontidae_Prochilodus_brevis,
		535	Prochilodontidae_Prochilodus_costatus,
		536	Prochilodontidae_Prochilodus_harttii,
		537	Prochilodontidae_Prochilodus_lacustris,
		538	Prochilodontidae_Prochilodus_lineatus,
		539	Prochilodontidae_Prochilodus_magdalenae,
		540	Prochilodontidae_Prochilodus_mariae,
		541	Prochilodontidae_Prochilodus_nigricans,
		542	Prochilodontidae_Prochilodus_reticulatus,
		543	Prochilodontidae_Prochilodus_rubrotaeniatus,
		544	Prochilodontidae_Prochilodus_vimboides,
		545	Prochilodontidae_Semaprochilodus_insignis,
		546	Prochilodontidae_Semaprochilodus_kneri,
		547	Prochilodontidae_Semaprochilodus_laticeps,
		548	Prochilodontidae_Semaprochilodus_varii,
		549	Serrasalmidae_Catoprion_mento,
		550	Serrasalmidae_Colossoma_macropomum,
		551	Serrasalmidae_Metynnis_argenteus,
		552	Serrasalmidae_Metynnis_hypsauchen,
		553	Serrasalmidae_Metynnis_lippincottianus,
		554	Serrasalmidae_Metynnis_luna,
		555	Serrasalmidae_Metynnis_mola,
		556	Serrasalmidae_Metynnis_sp,
		557	Serrasalmidae_Mylesinus_schomburgkii,
		558	Serrasalmidae_Myleus_sp,
		559	Serrasalmidae_Myloplus_asterias,
		560	Serrasalmidae_Myloplus_rubripinnis,
		561	Serrasalmidae_Myloplus_schomburgkii,
		562	Serrasalmidae_Myloplus_sp,
		563	Serrasalmidae_Myloplus_torquatus,
		564	Serrasalmidae_Mylossoma_duriventre,
		565	Serrasalmidae_Piaractus_brachypomus,
		566	Serrasalmidae_Piaractus_mesopotamicus,
		567	Serrasalmidae_Piaractus_sp,
		568	Serrasalmidae_Pristobrycon_calmoni,
		569	Serrasalmidae_Pygocentrus_cariba,
		570	Serrasalmidae_Pygocentrus_nattereri,
		571	Serrasalmidae_Pygocentrus_piraya,
		572	Serrasalmidae_Serrasalmus_compressus,
		573	Serrasalmidae_Serrasalmus_elongatus,
		574	Serrasalmidae_Serrasalmus_hollandi,
		575	Serrasalmidae_Serrasalmus_maculatus,
		576	Serrasalmidae_Serrasalmus_odyssei,
		577	Serrasalmidae_Serrasalmus_rhombeus,
		578	Serrasalmidae_Serrasalmus_spilopleura,
		579	Serrasalmidae_Tometes_trilobatus,
		580	Serrasalmidae_Utiaritichthys_sennaebragai,
		581	Siluriformes_Ageneiosus_atronasus,
		582	Siluriformes_Ageneiosus_pardalis,
		583	Siluriformes_Ailia_coila,
		584	Siluriformes_Amblydoras_gonzalezi,
		585	Siluriformes_Ameiurus_catus,
		586	Siluriformes_Ameiurus_melas,
		587	Siluriformes_Ameiurus_nebulosus,
		588	Siluriformes_Amphilius_jacksonii,
		589	Siluriformes_Amphilius_sp,
		590	Siluriformes_Ancistrus_cryptophthalmus,
		591	Siluriformes_Ancistrus_temminckii,
		592	Siluriformes_Arius_arius,
		593	Siluriformes_Arius_dispar,
		594	Siluriformes_Astroblepus_sp,
		595	Siluriformes_Auchenoglanis_occidentalis,
		596	Siluriformes_Bagarius_yarrelli,
		597	Siluriformes_Bagre_panamensis,
		598	Siluriformes_Brochis_multiradiatus,
		599	Siluriformes_Bunocephalus_coracoideus,
		600	Siluriformes_Centromochlus_existimatus,
		601	Siluriformes_Centromochlus_perugiae,
		602	Siluriformes_Chaca_bankanensis,
		603	Siluriformes_Chrysichthys_dendrophorus,
		604	Siluriformes_Chrysichthys_nigrodigitatus,
		605	Siluriformes_Clarias_dussumieri,
		606	Siluriformes_Clarias_sp,
		607	Siluriformes_Coreobagrus_brevicorpus,
		608	Siluriformes_Corydoras_arcuatus,
		609	Siluriformes_Corydoras_nattereri,
		610	Siluriformes_Corydoras_rabauti,
		611	Siluriformes_Cranoglanis_bouderius,
		612	Siluriformes_Creteuchiloglanis_gongshanensis,
		613	Siluriformes_Diplomystes_nahuelbutaensis,
		614	Siluriformes_Exostoma_gaoligongense,
		615	Siluriformes_Gagata_dolichonema,
		616	Siluriformes_Glaridoglanis_andersonii,
		617	Siluriformes_Glyptosternon_maculatum,
		618	Siluriformes_Glyptothorax_annandalei,
		619	Siluriformes_Glyptothorax_granosus,
		620	Siluriformes_Glyptothorax_sinensis,
		621	Siluriformes_Hara_jerdoni,
		622	Siluriformes_Hemibagrus_guttatus,
		623	Siluriformes_Hemibagrus_macropterus,
		624	Siluriformes_Hemibagrus_nemurus,
		625	Siluriformes_Hemibagrus_wyckioides,
		626	Siluriformes_Heteropneustes_fossilis,
		627	Siluriformes_Hoplosternum_littorale,
		628	Siluriformes_Horabagrus_brachysoma,
		629	Siluriformes_Hypoptopoma_incognitum,
		630	Siluriformes_Hypoptopoma_thoracatum,
		631	Siluriformes_Hypostomus_ancistroides,
		632	Siluriformes_Hypostomus_cochliodon,
		633	Siluriformes_Hypostomus_commersoni,
		634	Siluriformes_Hypostomus_francisci,
		635	Siluriformes_Ictalurus_furcatus,
		636	Siluriformes_Ictalurus_punctatus,
		637	Siluriformes_Kryptopterus_vitreolus,
		638	Siluriformes_Leiocassis_crassilabris,
		639	Siluriformes_Leiocassis_poecilopterus,
		640	Siluriformes_Liobagrus_kingi,
		641	Siluriformes_Lophiosilurus_alexandri,
		642	Siluriformes_Mystus_bocourti,
		643	Siluriformes_Mystus_cavasius,
		644	Siluriformes_Noturus_taylori,
		645	Siluriformes_Occidentarius_platypogon,
		646	Siluriformes_Ompok_bimaculatus,
		647	Siluriformes_Oreoglanis_immaculatus,
		648	Siluriformes_Otocinclus_affinis,
		649	Siluriformes_Otocinclus_arnoldi,
		650	Siluriformes_Pangasianodon_gigas,
		651	Siluriformes_Pangasius_larnaudii,
		652	Siluriformes_Pangasius_sanitwongsei,
		653	Siluriformes_Pareuchiloglanis_anteanalis,
		654	Siluriformes_Pareutropius_debauwi,
		655	Siluriformes_Pelteobagrus_eupogon,
		656	Siluriformes_Phractocephalus_hemioliopterus,
		657	Siluriformes_Pimelodus_pictus,
		658	Siluriformes_Platydoras_armatulus,
		659	Siluriformes_Plotosus_japonicus,
		660	Siluriformes_Plotosus_lineatus,
		661	Siluriformes_Pseudexostoma_yunnanense,
		662	Siluriformes_Pseudobagrus_albomarginatus,
		663	Siluriformes_Pseudobagrus_pratti,
		664	Siluriformes_Pseudoplatystoma_corruscans,
		665	Siluriformes_Pseudoplatystoma_magdaleniatum,
		666	Siluriformes_Pterocryptis_anomala,
		667	Siluriformes_Pterygoplichthys_disjunctivus,
		668	Siluriformes_Rita_rita,
		669	Siluriformes_Silurus_asotus,
		670	Siluriformes_Silurus_glanis,
		671	Siluriformes_Silurus_lanzhouensis,
		672	Siluriformes_Sperata_seenghala,
		673	Siluriformes_Sturisomatichthys_panamense,
		674	Siluriformes_Synodontis_schoutedeni,
		675	Siluriformes_Tachysurus_argentivittatus,
		676	Siluriformes_Tachysurus_dumerili,
		677	Siluriformes_Tachysurus_tokiensis,
		678	Siluriformes_Tetranematichthys_quadrifilis,
		679	Triportheidae_Agoniates_anchovia,
		680	Triportheidae_Agoniates_halecinus,
		681	Triportheidae_Clupeacharax_anchoveoides,
		682	Triportheidae_Lignobrycon_myersi,
		683	Triportheidae_Triportheus_albus,
		684	Triportheidae_Triportheus_angulatus,
		685	Triportheidae_Triportheus_nematurus,
		686	Triportheidae_Triportheus_orinocensis,
		687	Triportheidae_Triportheus_rotundatus
	;
	TREE * UNTITLED = [&R] ((476:126.3,477:126.3):2.089672208,((((443:26.40874491,(453:13.55799374,(430:10.6807164,(431:7.263096248,(448:4.999881344,452:4.999881344):2.263214903):3.417620151):2.877277336):12.85075117):2.937810866,((433:16.55356346,451:16.55356346):7.1270049,(463:22.38630115,((454:15.66655149,(434:7.290155337,435:7.290155337):8.376396154):4.470262677,(455:19.19813191,(446:18.14222995,…
END;
